# Supplementary material for: Brucella’s Emerging Threat: A Global Systematic Review and Meta‐Analysis Revealing Temporal, Geographic and Species‐Specific Patterns of Antimicrobial Resistance
Source: Vet Med Int. 2026 Feb 10;2026:8689240. doi: 10.1155/vmi/8689240 (PMC12891813; doi:10.1155/vmi/8689240)
Supplement: Supplementary file 8 — Supporting Information 8 Table S2: Tabulated data set of targeted items for investigating AMR in Brucella. [file VMI-2026-8689240-s007.xlsx]

## Sheet: Data & Stats
Authors #1	Resistance #2	Antibiotic #3	Isolates source #4	Number of isolates #5	Brucella species #6	Brucella spp. isolation method #6A	Reference Strain #7	Biovar #8	Source of infection #9	Origin of resistance #10	Year #11	Geographic location #12	Country #12A	AMR testing method #13	AMR determination method #13A	AMR interpretation criteria #13B	Standards and guidelines #14	Breakpoint type #15	Breakpoint value #15A	Gene #16	MIC #17	MICmin #18	MICmax #19	MICrange #20	MIC50 #21	MIC90 #22	Units	Financial support #23	Note	Mean calculated according to formula (5) from Hozo et al., 2005 ≤ 25	1-Sample Z tests	Estimated standard deviation	SE MIC50	95% Lower Bound	95% upper Bound	Z-value	P value	StatNote		MIC50 meta-analysis
(Hall and Manion, 1970)	No	Doxycycline	Human and animal	27	B. suis (10), B. abortus (7), B. neotomae (2), B. canis (4), B. melitensis (2) and B. ovis (2)	Provided by reference laboratories, hospitals, universities, and Institutes	Not reported	Multiple	Not reported	Not reported	1970	North America and Europe	United States and England	Broth dilution	Not reported	Not reported	Not reported	Not reported	Not reported	Not reported	Not reported	0.01	0.32	0.31	0.055	0.25	μg/ml	Government and Industry				0.0775	0.0149	(0.0258,	0.0842)	-264.5	0	Range/4 and median (MIC50 is best indicator of mean)
(Hall and Manion, 1970)	No	Gentamicin	Human and animal	27	B. suis (10), B. abortus (7), B. neotomae (2), B. canis (4), B. melitensis (2) and B. ovis (2)	Provided by reference laboratories, hospitals, universities, and Institutes	Not reported	Multiple	Not reported	Not reported	1970	North America and Europe	United States and England	Broth dilution	Not reported	Not reported	Not reported	Not reported	Not reported	Not reported	Not reported	0.02	1.9	1.88	0.07	0.45	μg/ml	Government and Industry				0.47	0.0905	(-0.1073,	0.2473)	-43.45	0	Range/4 and median (MIC50 is best indicator of mean)
(Hall and Manion, 1970)	Yes	Streptomycin	Human and animal	27	B. suis (10), B. abortus (7), B. neotomae (2), B. canis (4), B. melitensis (2) and B. ovis (2)	Provided by reference laboratories, hospitals, universities, and Institutes	Not reported	Multiple	Not reported	Not reported	1970	North America and Europe	United States and England	Broth dilution	Not reported	Not reported	Not reported	Not reported	Not reported	Not reported	Not reported	0.15	15000	14999.9	0.7	2.45	μg/ml	Government and Industry				3749.96	722	(-1414,	1415)	-0.01	0.992	Range/4 and median (MIC50 is best indicator of mean)
(Hall and Manion, 1970)	No	Rifampicin	Human and animal	27	B. suis (10), B. abortus (7), B. neotomae (2), B. canis (4), B. melitensis (2) and B. ovis (2)	Provided by reference laboratories, hospitals, universities, and Institutes	Not reported	Multiple	Not reported	Not reported	1970	North America and Europe	United States and England	Broth dilution	Not reported	Not reported	Not reported	Not reported	Not reported	Not reported	Not reported	0.02	11	10.98	0.3	1.25	μg/ml	Government and Industry				2.745	0.528	(-0.735,	1.335)	-1.33	0.185	Range/4 and median (MIC50 is best indicator of mean)
(Terakado et al., 1978)	No	Doxycycline	Canine	90	B. canis	Supplied (isolated during a 5 year survey)	RM6/66	Not reported	Beagle colony 1971	Misuse of antibiotics	1972-1976	Asia	Japan	Agar dilution	Comparison with reference strain	MIC value comparisons (isolated vs reference)	Not reported	Not reported	Not reported	Not reported	0.19	0.09	0.39	0.3	0.19	0.39	μg/ml	Government				0.05	0.00527	(0.17967,	0.20033)	-722.9	0	Range/6 and median (MIC50) is the best indicator of mean
(Terakado et al., 1978)	No	Gentamicin	Canine	90	B. canis	Supplied (isolated during a 5 year survey)	RM6/66	Not reported	Beagle colony 1971	Misuse of antibiotics	1972-1976	Asia	Japan	Agar dilution	Comparison with reference strain	MIC value comparisons (isolated vs reference)	Not reported	Not reported	Not reported	Not reported	0.09	0.04	0.19	0.15	0.09	0.19	μg/ml	Government				0.025	0.00264	(0.08484,	0.09516)	-1483.74	0	Range/6 and median (MIC50) is the best indicator of mean
(Terakado et al., 1978)	No	Streptomycin	Canine	90	B. canis	Supplied (isolated during a 5 year survey)	RM6/66	Not reported	Beagle colony 1971	Misuse of antibiotics	1972-1976	Asia	Japan	Agar dilution	Comparison with reference strain	MIC value comparisons (isolated vs reference)	Not reported	Not reported	Not reported	Not reported	0.19	0.09	0.39	0.3	0.19	0.39	μg/ml	Government				0.05	0.00527	(0.17967,	0.20033)	-1481.84	0	Range/6 and median (MIC50) is the best indicator of mean
(Terakado et al., 1978)	No	Rifampicin	Canine	90	B. canis	Supplied (isolated during a 5 year survey)	RM6/66	Not reported	Beagle colony 1971	Misuse of antibiotics	1972-1976	Asia	Japan	Agar dilution	Comparison with reference strain	MIC value comparisons (isolated vs reference)	Not reported	Not reported	Not reported	Not reported	0.39	0.19	1.56	1.37	0.39	1.56	μg/ml	Government				0.228333	0.0241	(0.3428,	0.4372)	-25.34	0	Range/6 and median (MIC50) is the best indicator of mean
(Gutierrez Altes et al., 1982)	No	Rifampicin	Human	98	B. melitensis	(Corbel and Morgan, 1975)	B. melitensis 16M	Not reported	Not reported	Not reported	1981	Europe	Spain	Agar dilution	Comparison with reference strain	MIC value comparisons (isolated vs reference)	Not reported	Not reported	Not reported	Not reported	Not reported	0.06	1	0.94	0.375	0.5	μg/ml	Government				0.156667	0.0158	(0.3440,	0.4060)	-39.49	0	Range/6 and median (MIC50) is the best indicator of mean
(Gutierrez Altes et al., 1982)	No	Co-trimoxazole	Human	98	B. melitensis	(Corbel and Morgan, 1975)	B. melitensis 16M	Not reported	Not reported	Not reported	1981	Europe	Spain	Agar dilution	Comparison with reference strain	MIC value comparisons (isolated vs reference)	Not reported	Not reported	Not reported	Not reported	Not reported	0.39	6.25	5.86	1.23	4.5	μg/ml	Government	Reported as a single unit			0.976667	0.0987	(1.0366,	1.4234)	7.4	0	Range/6 and median (MIC50) is the best indicator of mean
(Ariza et al., 1986)	Yes	Streptomycin	Human	4	B. melitensis	Blood culture, Rose bengal test, Wrights seroagglutination, Coomb's test & Munich's taxonomy criteria	Not reported	Not reported	Not reported	Not reported	1980-1984	Europe	Spain	Agar dilution	Treatment failure	Relapse in patients	Not reported	Not reported	Not reported	Not reported	0.37 ± 0.12	0.12	0.5	0.38	Not reported	Not reported	μg/ml	Government	Author separately reported susceptible and resistant isolates	Cannot calculate due to lack of median (MIC50)		0.095	0.0475	(0.2769,	0.4631)	-160.63	0	Formula (16) from Hozo et al., 2005 required but median is lacking therefore SD calculated by range/4 and Mean cannot be calculated according to formula (5) from Hozo et al., 2005 as median is lacking, therefore MIC value used instead of mean.		Excluded from MIC50 meta-analysis due to the lack of MIC50 & Excluded from Meta-analysis because the best estimate of MICmean in this case is not MIC50 (median)
(Ariza et al., 1986)	No	Streptomycin	Human	29	B. melitensis	Blood culture, Rose bengal test, Wrights seroagglutination, Coomb's test & Munich's taxonomy criteria	Not reported	Not reported	Not reported	Not reported	1980-1984	Europe	Spain	Agar dilution	Treatment failure	Relapse in patients	Not reported	Not reported	Not reported	Not reported	0.39 ± 0.13	0.12	0.5	0.38	Not reported	Not reported	μg/ml	Government	Author separately reported susceptible and resistant isolates	Cannot calculate due to lack of median (MIC50)		0.095	0.0176	(0.3554,	0.4246)	-431.38	0	Range/4 and median (MIC50 is best indicator of mean)
(Ariza et al., 1986)	Yes	Streptomycin	Human	6	B. melitensis	Blood culture, Rose bengal test, Wrights seroagglutination, Coomb's test & Munich's taxonomy criteria	Not reported	Not reported	Not reported	Not reported	1980-1984	Europe	Spain	Agar dilution	Treatment failure	Relapse in patients	Not reported	Not reported	Not reported	Not reported	0.31 ± 0.14	0.12	0.5	0.38	Not reported	Not reported	μg/ml	Government	Author separately reported susceptible and resistant isolates	Cannot calculate due to lack of median (MIC50)		0.095	0.0388	(0.2340,	0.3860)	-198.28	0	Formula (16) from Hozo et al., 2005 required but median is lacking therefore SD calculated by range/4 and Mean cannot be calculated according to formula (5) from Hozo et al., 2005 as median is lacking, therefore MIC value used instead of mean.		Excluded from MIC50 meta-analysis due to the lack of MIC50 & Excluded from Meta-analysis because the best estimate of MICmean in this case is not MIC50 (median)
(Ariza et al., 1986)	No	Streptomycin	Human	21	B. melitensis	Blood culture, Rose bengal test, Wrights seroagglutination, Coomb's test & Munich's taxonomy criteria	Not reported	Not reported	Not reported	Not reported	1980-1984	Europe	Spain	Agar dilution	Treatment failure	Relapse in patients	Not reported	Not reported	Not reported	Not reported	0.47 ± 0.21	0.12	1	0.88	Not reported	Not reported	μg/ml	Government	Author separately reported susceptible and resistant isolates	Cannot calculate due to lack of median (MIC50)		0.22	0.048	(0.3759,	0.5641)	-156.85	0	Standard deviation calculated range/4 and then mean cannot be calculated according to formula (5) from Hozo et al., 2005 as the median is absent		Excluded from MIC50 meta-analysis due to the lack of MIC50 & Excluded from Meta-analysis because the best estimate of MICmean in this case is not MIC50 (median)
(Ariza et al., 1986)	Yes	Doxycycline	Human	6	B. melitensis	Blood culture, Rose bengal test, Wrights seroagglutination, Coomb's test & Munich's taxonomy criteria	Not reported	Not reported	Not reported	Not reported	1980-1984	Europe	Spain	Agar dilution	Treatment failure	Relapse in patients	Not reported	Not reported	Not reported	Not reported	0.09 ± 0.03	0.06	0.12	0.06	Not reported	Not reported	μg/ml	Government	Author separately reported susceptible and resistant isolates	Cannot calculate due to lack of median (MIC50)		0.015	0.00612	(0.07800,	0.10200)	-638.5	0	Formula (16) from Hozo et al., 2005 required but median is lacking therefore SD calculated by range/4 and Mean cannot be calculated according to formula (5) from Hozo et al., 2005 as median is lacking, therefore MIC value used instead of mean.		Excluded from MIC50 meta-analysis due to the lack of MIC50 & Excluded from Meta-analysis because the best estimate of MICmean in this case is not MIC50 (median)
(Ariza et al., 1986)	No	Doxycycline	Human	21	B. melitensis	Blood culture, Rose bengal test, Wrights seroagglutination, Coomb's test & Munich's taxonomy criteria	Not reported	Not reported	Not reported	Not reported	1980-1984	Europe	Spain	Agar dilution	Treatment failure	Relapse in patients	Not reported	Not reported	Not reported	Not reported	0.14 ± 0.09	0.06	0.25	0.19	Not reported	Not reported	μg/ml	Government	Author separately reported susceptible and resistant isolates	Cannot calculate due to lack of median (MIC50)		0.0475	0.0104	(0.1197,	0.1603)	-372.39	0	Standard deviation calculated range/4 and then mean cannot be calculated according to formula (5) from Hozo et al., 2005 as the median is absent		Excluded from MIC50 meta-analysis due to the lack of MIC50 & Excluded from Meta-analysis because the best estimate of MICmean in this case is not MIC50 (median)
(Ariza et al., 1986)	Yes	Doxycycline	Human	8	B. melitensis	Blood culture, Rose bengal test, Wrights seroagglutination, Coomb's test & Munich's taxonomy criteria	Not reported	Not reported	Not reported	Not reported	1980-1984	Europe	Spain	Agar dilution	Treatment failure	Relapse in patients	Not reported	Not reported	Not reported	Not reported	0.11 ± 0.05	0.06	0.25	0.19	Not reported	Not reported	μg/ml	Government	Author separately reported susceptible and resistant isolates	Cannot calculate due to lack of median (MIC50)		0.0475	0.0168	(0.0771,	0.1429)	-231.63	0	Formula (16) from Hozo et al., 2005 required but median is lacking therefore SD calculated by range/4 and Mean cannot be calculated according to formula (5) from Hozo et al., 2005 as median is lacking, therefore MIC value used instead of mean.		Excluded from MIC50 meta-analysis due to the lack of MIC50 & Excluded from Meta-analysis because the best estimate of MICmean in this case is not MIC50 (median)
(Ariza et al., 1986)	No	Doxycycline	Human	7	B. melitensis	Blood culture, Rose bengal test, Wrights seroagglutination, Coomb's test & Munich's taxonomy criteria	Not reported	Not reported	Not reported	Not reported	1980-1984	Europe	Spain	Agar dilution	Treatment failure	Relapse in patients	Not reported	Not reported	Not reported	Not reported	0.10 ± 0.03	0.06	0.12	0.06	Not reported	Not reported	μg/ml	Government	Author separately reported susceptible and resistant isolates	Cannot calculate due to lack of median (MIC50)		0.015	0.00567	(0.08889,	0.11111)	-687.9	0	Formula (16) from Hozo et al., 2005 required but median is lacking therefore SD calculated by range/4 and Mean cannot be calculated according to formula (5) from Hozo et al., 2005 as median is lacking, therefore MIC value used instead of mean.		Excluded from MIC50 meta-analysis due to the lack of MIC50 & Excluded from Meta-analysis because the best estimate of MICmean in this case is not MIC50 (median)
(Ariza et al., 1986)	Yes	Rifampicin	Human	8	B. melitensis	Blood culture, Rose bengal test, Wrights seroagglutination, Coomb's test & Munich's taxonomy criteria	Not reported	Not reported	Not reported	Not reported	1980-1984	Europe	Spain	Agar dilution	Treatment failure	Relapse in patients	Not reported	Not reported	Not reported	Not reported	0.53 ± 0.29	0.25	1	0.75	Not reported	Not reported	μg/ml	Government	Author separately reported susceptible and resistant isolates	Cannot calculate due to lack of median (MIC50)		0.1875	0.0663	(0.4001,	0.6599)	-7.09	0	Formula (16) from Hozo et al., 2005 required but median is lacking therefore SD calculated by range/4 and Mean cannot be calculated according to formula (5) from Hozo et al., 2005 as median is lacking, therefore MIC value used instead of mean.		Excluded from MIC50 meta-analysis due to the lack of MIC50 & Excluded from Meta-analysis because the best estimate of MICmean in this case is not MIC50 (median)
(Ariza et al., 1986)	No	Rifampicin	Human	7	B. melitensis	Blood culture, Rose bengal test, Wrights seroagglutination, Coomb's test & Munich's taxonomy criteria	Not reported	Not reported	Not reported	Not reported	1980-1984	Europe	Spain	Agar dilution	Treatment failure	Relapse in patients	Not reported	Not reported	Not reported	Not reported	1.21 ± 0.69	0.5	2	1.5	Not reported	Not reported	μg/ml	Government	Author separately reported susceptible and resistant isolates	Cannot calculate due to lack of median (MIC50)		0.375	0.142	(0.932,	1.488)	1.48	0.138	Formula (16) from Hozo et al., 2005 required but median is lacking therefore SD calculated by range/4 and Mean cannot be calculated according to formula (5) from Hozo et al., 2005 as median is lacking, therefore MIC value used instead of mean.		Excluded from MIC50 meta-analysis due to the lack of MIC50 & Excluded from Meta-analysis because the best estimate of MICmean in this case is not MIC50 (median)
(Zimmerman et al., 1990)	No	Gentamicin	Human	15	B. abortus	Brucella serological agglutination test & Dye inhibition studies	Not reported	Not reported	Exposure to sheep, goats, and cattle	Not reported	1988	North America	Mexico	Broth dilution	Comparison of MIC values relative to breakpoints	Breakpoint values	CLSI	Clinical	Not reported	Not reported	≤2	Not reported	Not reported	Not reported	Not reported	Not reported	μg/ml	Government and University	Excluded from 1-sample Z test due to lack of range for SD calculation	Cannot calculate due to lack of median (MIC50)		Cannot calculate SD because of the absence of MICmin and MICmax for range calculation
(Zimmerman et al., 1990)	No	Co-trimoxazole	Human	15	B. abortus	Brucella serological agglutination test & Dye inhibition studies	Not reported	Not reported	Exposure to sheep, goats, and cattle	Not reported	1988	North America	Mexico	Broth dilution	Comparison of MIC values relative to breakpoints	Breakpoint values	CLSI	Clinical	Not reported	Not reported	≤0.25/4.75	Not reported	Not reported	Not reported	Not reported	Not reported	μg/ml	Government and University	Excluded from 1-sample Z test due to lack of range for SD calculation	Cannot calculate due to lack of median (MIC50)		Cannot calculate SD because of the absence of MICmin and MICmax for range calculation
(Al-Orainey -Saeed et al., 1991)	No	Streptomycin	Human	106	B. melitensis	(Alton et al., 1975)	Not reported	Not reported	Not reported	Not reported	1987-1989	Asia	Saudi Arabia	Agar dilution	Not reported	Not reported	WHO	Not reported	Not reported	Not reported	Not reported	1	4	3	2	4	μg/ml	University				0.5	0.0486	(1.9048,	2.0952)	-123.55	0	Range/6 and median (MIC50) is the best indicator of mean
(Al-Orainey -Saeed et al., 1991)	Yes	Rifampicin	Human	106	B. melitensis	(Alton et al., 1975)	Not reported	Not reported	Not reported	Not reported	1987-1989	Asia	Saudi Arabia	Agar dilution	Not reported	Not reported	WHO	Not reported	Not reported	Not reported	Not reported	0.25	16	15.75	2	4	μg/ml	University				2.625	0.255	(1.500,	2.500)	3.92	0	Range/6 and median (MIC50) is the best indicator of mean
(Al-Orainey -Saeed et al., 1991)	No	Co-trimoxazole	Human	106	B. melitensis	(Alton et al., 1975)	Not reported	Not reported	Not reported	Not reported	1987-1989	Asia	Saudi Arabia	Agar dilution	Not reported	Not reported	WHO	Not reported	Not reported	Not reported	Not reported	1	32	31	16	16	μg/ml	University	Reported as a single unit			5.16667	0.502	(15.016,	16.984)	30.89	0	Range/6 and median (MIC50) is the best indicator of mean
(Al-Orainey -Saeed et al., 1991)	No	Ciprofloxacin	Human	106	B. melitensis	(Alton et al., 1975)	Not reported	Not reported	Not reported	Not reported	1987-1989	Asia	Saudi Arabia	Agar dilution	Not reported	Not reported	WHO	Not reported	Not reported	Not reported	Not reported	0.5	2	1.5	1	1	μg/ml	University				0.25	0.0243	(0.9524,	1.0476)	0	1	Range/6 and median (MIC50) is the best indicator of mean
(Rubinstein et al., 1991)	No	Streptomycin	Human	86	B. melitensis	NBRL: Stamp stain, biochemical reactions and phage typing	Not reported	Not reported	Not reported	Not reported	1991	Asia	Israel	Broth dilution	Comparison with other publications	Not reported	Not reported	Not reported	Not reported	Not reported	Not reported	Not reported	Not reported	Not reported	1.25	3.1	μg/ml	Government and University	Excluded from 1-sample Z test due to lack of range for SD calculation			Cannot calculate SD because of the absence of MICmin and MICmax for range calculation						Range/6 and median (MIC50) is the best indicator of mean
(Rubinstein et al., 1991)	Yes	Rifampicin	Human	86	B. melitensis	NBRL: Stamp stain, biochemical reactions and phage typing	Not reported	Not reported	Not reported	Not reported	1991	Asia	Israel	Broth dilution	Comparison with other publications	Not reported	Not reported	Not reported	Not reported	Not reported	Not reported	Not reported	Not reported	Not reported	2.5	4	μg/ml	Government and University	Excluded from 1-sample Z test due to lack of range for SD calculation			Cannot calculate SD because of the absence of MICmin and MICmax for range calculation						Range/6 and median (MIC50) is the best indicator of mean
(Rubinstein et al., 1991)	No	Co-trimoxazole	Human	86	B. melitensis	NBRL: Stamp stain, biochemical reactions and phage typing	Not reported	Not reported	Not reported	Not reported	1991	Asia	Israel	Broth dilution & Agar dilution	Comparison with other publications	Not reported	Not reported	Not reported	Not reported	Not reported	Not reported	Not reported	Not reported	Not reported	3.1	6.3	μg/ml	Government and University	Reported as a single unit & Excluded from 1-sample Z test due to lack of range for SD calculation			Cannot calculate SD because of the absence of MICmin and MICmax for range calculation						Range/6 and median (MIC50) is the best indicator of mean
(Rubinstein et al., 1991)	No	Ciprofloxacin	Human	86	B. melitensis	NBRL: Stamp stain, biochemical reactions and phage typing	Not reported	Not reported	Not reported	Not reported	1991	Asia	Israel	Broth dilution & Agar dilution	Comparison with other publications	Not reported	Not reported	Not reported	Not reported	Not reported	Not reported	Not reported	Not reported	Not reported	0.4	0.8	μg/ml	Government and University	Excluded from 1-sample Z test due to lack of range for SD calculation			Cannot calculate SD because of the absence of MICmin and MICmax for range calculation						Range/6 and median (MIC50) is the best indicator of mean
(Qadri et al., 1993a)	No	Ciprofloxacin	Human	146	B. melitensis	Conventional Techniques (manual of clinical microbiology)	Not reported	1,3	Brucellosis endemic region	Not reported	1993	Asia	Saudi Arabia	Agar dilution	Comparison of MIC values relative to breakpoints	Breakpoint values	(Waitz, 1990)	Not reported	< 4.0	Not reported	Not reported	0.06	0.5	0.44	0.25	0.5	μg/ml	Government				0.0733333	0.00607	(0.23810,	0.26190)	-123.58	0	Range/6 and median (MIC50) is the best indicator of mean
(Qadri et al., 1993a)	No	Gentamicin	Human	146	B. melitensis	Conventional Techniques (manual of clinical microbiology)	Not reported	1,3	Brucellosis endemic region	Not reported	1993	Asia	Saudi Arabia	Agar dilution	Comparison of MIC values relative to breakpoints	Breakpoint values	(Waitz, 1990)	Not reported	< 4.0	Not reported	Not reported	0.12	0.5	0.38	0.25	0.25	μg/ml	Government				0.0633333	0.00524	(0.23973,	0.26027)	-715.44	0	Range/6 and median (MIC50) is the best indicator of mean
(Qadri et al., 1993a)	No	Streptomycin	Human	146	B. melitensis	Conventional Techniques (manual of clinical microbiology)	Not reported	1,3	Brucellosis endemic region	Not reported	1993	Asia	Saudi Arabia	Agar dilution	Comparison of MIC values relative to breakpoints	Breakpoint values	(Waitz, 1990)	Not reported	< 4.0	Not reported	Not reported	0.5	2	1.5	0.5	1	μg/ml	Government				0.25	0.0207	(0.4594,	0.5406)	-362.49	0	Range/6 and median (MIC50) is the best indicator of mean
(Qadri et al., 1993a)	No	Rifampicin	Human	146	B. melitensis	Conventional Techniques (manual of clinical microbiology)	Not reported	1,3	Brucellosis endemic region	Not reported	1993	Asia	Saudi Arabia	Agar dilution	Comparison of MIC values relative to breakpoints	Breakpoint values	(Waitz, 1990)	Not reported	< 4.0	Not reported	Not reported	0.12	1	0.88	0.25	1	μg/ml	Government				0.146667	0.0121	(0.2262,	0.2738)	-61.79	0	Range/6 and median (MIC50) is the best indicator of mean
(Qadri et al., 1993a)	No	Co-trimoxazole	Human	146	B. melitensis	Conventional Techniques (manual of clinical microbiology)	Not reported	1,3	Brucellosis endemic region	Not reported	1993	Asia	Saudi Arabia	Agar dilution	Comparison of MIC values relative to breakpoints	Breakpoint values	(Waitz, 1990)	Not reported	< 4.0	Not reported	Not reported	0.12	1	0.88	0.5	1	μg/ml	Government	Reported as a single unit			0.146667	0.0121	(0.4762,	0.5238)	0	1	Range/6 and median (MIC50) is the best indicator of mean
(Qadri et al., 1993a)	Yes	Ciprofloxacin	Human	1	B. melitensis	Conventional Techniques (manual of clinical microbiology)	Not reported	1,3	Brucellosis endemic region	Not reported	1993	Asia	Saudi Arabia	Agar dilution	Comparison of MIC values relative to breakpoints	Breakpoint values	(Waitz, 1990)	Not reported	< 4.0	Not reported	> 5.0	Not reported	Not reported	Not reported	Not reported	Not reported	μg/ml	Government	Excluded from 1-sample Z test due to lack of range for SD calculation	Cannot calculate due to lack of median (MIC50)		Cannot calculate SD because of the absence of MICmin and MICmax for range calculation
(Garcia-Rodriguez et al., 1995)	No	Ciprofloxacin	Human	123	B. melitensis	Conventional methods (Biotyping)	B. melitensis ATCC 23456 [biotype 1], ATCC 23457 [biotype 2], and ATCC 23458 [biotype 3]	1,2,3	Not reported	Not reported	1994	Europe	Spain	Agar dilution	Not reported	Not reported	Not reported	Not reported	Not reported	Not reported	Not reported	0.25	0.5	0.25	0.25	0.5	μg/ml	Government				0.0416667	0.00376	(0.24264,	0.25736)	-199.63	0	Range/6 and median (MIC50) is the best indicator of mean
(Mateu-de-Antonio and Martín, 1995)	No	Doxycycline	Canine	1	B. canis	Isolated from hemocultures	B. canis RM 6/66	Not reported	Not reported	Not reported	1994	Europe	Spain	Broth dilution	Comparison with reference strain	Not reported	Not reported	Not reported	Not reported	Not reported	0.12	Not reported	Not reported	Not reported	Not reported	Not reported	μg/ml	Government	Excluded from 1-sample Z test due to lack of range for SD calculation	Cannot calculate due to lack of median (MIC50)		Cannot calculate SD because of the absence of MICmin and MICmax for range calculation
(Mateu-de-Antonio and Martín, 1995)	No	Doxycycline	Canine	3	B. canis	Isolated from hemocultures	B. canis RM 6/66	Not reported	Not reported	Not reported	1994	Europe	Spain	Broth dilution	Comparison with reference strain	Not reported	Not reported	Not reported	Not reported	Not reported	0.66	Not reported	Not reported	Not reported	Not reported	Not reported	μg/ml	Government	Excluded from 1-sample Z test due to lack of range for SD calculation	Cannot calculate due to lack of median (MIC50)		Cannot calculate SD because of the absence of MICmin and MICmax for range calculation
(Mateu-de-Antonio and Martín, 1995)	No	Doxycycline	Canine	2	B. melitensis	Isolated from hemocultures	B. canis RM 6/66	Not reported	Not reported	Not reported	1994	Europe	Spain	Broth dilution	Comparison with reference strain	Not reported	Not reported	Not reported	Not reported	Not reported	0.25	Not reported	Not reported	Not reported	Not reported	Not reported	μg/ml	Government	Excluded from 1-sample Z test due to lack of range for SD calculation	Cannot calculate due to lack of median (MIC50)		Cannot calculate SD because of the absence of MICmin and MICmax for range calculation
(Mateu-de-Antonio and Martín, 1995)	No	Gentamicin	Canine	1	B. canis	Isolated from hemocultures	B. canis RM 6/66	Not reported	Not reported	Not reported	1994	Europe	Spain	Broth dilution	Comparison with reference strain	Not reported	Not reported	Not reported	Not reported	Not reported	0.5	Not reported	Not reported	Not reported	Not reported	Not reported	μg/ml	Government	Excluded from 1-sample Z test due to lack of range for SD calculation	Cannot calculate due to lack of median (MIC50)		Cannot calculate SD because of the absence of MICmin and MICmax for range calculation
(Mateu-de-Antonio and Martín, 1995)	No	Gentamicin	Canine	3	B. canis	Isolated from hemocultures	B. canis RM 6/66	Not reported	Not reported	Not reported	1994	Europe	Spain	Broth dilution	Comparison with reference strain	Not reported	Not reported	Not reported	Not reported	Not reported	0.29	Not reported	Not reported	Not reported	Not reported	Not reported	μg/ml	Government	Excluded from 1-sample Z test due to lack of range for SD calculation	Cannot calculate due to lack of median (MIC50)		Cannot calculate SD because of the absence of MICmin and MICmax for range calculation
(Mateu-de-Antonio and Martín, 1995)	No	Gentamicin	Canine	2	B. melitensis	Isolated from hemocultures	B. canis RM 6/66	Not reported	Not reported	Not reported	1994	Europe	Spain	Broth dilution	Comparison with reference strain	Not reported	Not reported	Not reported	Not reported	Not reported	0.375	Not reported	Not reported	Not reported	Not reported	Not reported	μg/ml	Government	Excluded from 1-sample Z test due to lack of range for SD calculation	Cannot calculate due to lack of median (MIC50)		Cannot calculate SD because of the absence of MICmin and MICmax for range calculation
(Mateu-de-Antonio and Martín, 1995)	Yes	Streptomycin	Canine	1	B. canis	Isolated from hemocultures	B. canis RM 6/66	Not reported	Not reported	Not reported	1994	Europe	Spain	Broth dilution	Comparison with reference strain	Not reported	Not reported	Not reported	Not reported	Not reported	4	Not reported	Not reported	Not reported	Not reported	Not reported	μg/ml	Government	Excluded from 1-sample Z test due to lack of range for SD calculation	Cannot calculate due to lack of median (MIC50)		Cannot calculate SD because of the absence of MICmin and MICmax for range calculation
(Mateu-de-Antonio and Martín, 1995)	No	Streptomycin	Canine	3	B. canis	Isolated from hemocultures	B. canis RM 6/66	Not reported	Not reported	Not reported	1994	Europe	Spain	Broth dilution	Comparison with reference strain	Not reported	Not reported	Not reported	Not reported	Not reported	0.7	Not reported	Not reported	Not reported	Not reported	Not reported	μg/ml	Government	Excluded from 1-sample Z test due to lack of range for SD calculation	Cannot calculate due to lack of median (MIC50)		Cannot calculate SD because of the absence of MICmin and MICmax for range calculation
(Mateu-de-Antonio and Martín, 1995)	No	Streptomycin	Canine	2	B. melitensis	Isolated from hemocultures	B. canis RM 6/66	Not reported	Not reported	Not reported	1994	Europe	Spain	Broth dilution	Comparison with reference strain	Not reported	Not reported	Not reported	Not reported	Not reported	2	Not reported	Not reported	Not reported	Not reported	Not reported	μg/ml	Government	Excluded from 1-sample Z test due to lack of range for SD calculation	Cannot calculate due to lack of median (MIC50)		Cannot calculate SD because of the absence of MICmin and MICmax for range calculation
(Mateu-de-Antonio and Martín, 1995)	No	Ciprofloxacin	Canine	1	B. canis	Isolated from hemocultures	B. canis RM 6/66	Not reported	Not reported	Not reported	1994	Europe	Spain	Broth dilution	Comparison with reference strain	Not reported	Not reported	Not reported	Not reported	Not reported	0.5	Not reported	Not reported	Not reported	Not reported	Not reported	μg/ml	Government	Excluded from 1-sample Z test due to lack of range for SD calculation	Cannot calculate due to lack of median (MIC50)		Cannot calculate SD because of the absence of MICmin and MICmax for range calculation
(Mateu-de-Antonio and Martín, 1995)	No	Ciprofloxacin	Canine	3	B. canis	Isolated from hemocultures	B. canis RM 6/66	Not reported	Not reported	Not reported	1994	Europe	Spain	Broth dilution	Comparison with reference strain	Not reported	Not reported	Not reported	Not reported	Not reported	0.41	Not reported	Not reported	Not reported	Not reported	Not reported	μg/ml	Government	Excluded from 1-sample Z test due to lack of range for SD calculation	Cannot calculate due to lack of median (MIC50)		Cannot calculate SD because of the absence of MICmin and MICmax for range calculation
(Mateu-de-Antonio and Martín, 1995)	No	Ciprofloxacin	Canine	2	B. melitensis	Isolated from hemocultures	B. canis RM 6/66	Not reported	Not reported	Not reported	1994	Europe	Spain	Broth dilution	Comparison with reference strain	Not reported	Not reported	Not reported	Not reported	Not reported	1	Not reported	Not reported	Not reported	Not reported	Not reported	μg/ml	Government	Excluded from 1-sample Z test due to lack of range for SD calculation	Cannot calculate due to lack of median (MIC50)		Cannot calculate SD because of the absence of MICmin and MICmax for range calculation
(Mateu-de-Antonio and Martín, 1995)	No	Rifampicin	Canine	1	B. canis	Isolated from hemocultures	B. canis RM 6/66	Not reported	Not reported	Not reported	1994	Europe	Spain	Broth dilution	Comparison with reference strain	Not reported	Not reported	Not reported	Not reported	Not reported	0.12	Not reported	Not reported	Not reported	Not reported	Not reported	μg/ml	Government	Excluded from 1-sample Z test due to lack of range for SD calculation	Cannot calculate due to lack of median (MIC50)		Cannot calculate SD because of the absence of MICmin and MICmax for range calculation
(Mateu-de-Antonio and Martín, 1995)	No	Rifampicin	Canine	3	B. canis	Isolated from hemocultures	B. canis RM 6/66	Not reported	Not reported	Not reported	1994	Europe	Spain	Broth dilution	Comparison with reference strain	Not reported	Not reported	Not reported	Not reported	Not reported	0.41	Not reported	Not reported	Not reported	Not reported	Not reported	μg/ml	Government	Excluded from 1-sample Z test due to lack of range for SD calculation	Cannot calculate due to lack of median (MIC50)		Cannot calculate SD because of the absence of MICmin and MICmax for range calculation
(Mateu-de-Antonio and Martín, 1995)	Yes	Rifampicin	Canine	2	B. melitensis	Isolated from hemocultures	B. canis RM 6/66	Not reported	Not reported	Not reported	1994	Europe	Spain	Broth dilution	Comparison with reference strain	Not reported	Not reported	Not reported	Not reported	Not reported	4	Not reported	Not reported	Not reported	Not reported	Not reported	μg/ml	Government	Excluded from 1-sample Z test due to lack of range for SD calculation	Cannot calculate due to lack of median (MIC50)		Cannot calculate SD because of the absence of MICmin and MICmax for range calculation
(Baykam et al., 2004)	No	Doxycycline	Human	42	B. melitensis and B. abortus	Conventional methods (Biotyping)	B. abortus S 19	B. melitensis biovar 1,B. melitensis biovar 3, B. abortus biovar 3,	Brucellosis endemic region	Not reported	2000-2003	Asia	Turkey	E-test	Comparison of MIC values relative to breakpoints	Breakpoint values	Clinical Laboratory Standards (NCCLS)-M100-S	Clinical	Not reported	Not reported	Not reported	<0.016	0.094	0.078	0.032	0.064	μg/ml	Government				0.0195	0.00301	(0.02610,	0.03790)	-1318.75	0	Range/4 and median (MIC50 is best indicator of mean)
(Baykam et al., 2004)	Yes	Co-trimoxazole	Human	42	B. melitensis and B. abortus	Conventional methods (Biotyping)	B. abortus S 19	B. melitensis biovar 1,B. melitensis biovar 3, B. abortus biovar 3,	Brucellosis endemic region	Not reported	2000-2003	Asia	Turkey	E-test	Comparison of MIC values relative to breakpoints	Breakpoint values	Clinical Laboratory Standards (NCCLS)-M100-S	Clinical	Not reported	Not reported	Not reported	0.047	3	2.953	0.5	1.5	μg/ml	Government	Reported as a single unit			0.73825	0.114	(0.277,	0.723)	0	1	Range/4 and median (MIC50 is best indicator of mean)
(Baykam et al., 2004)	Yes	Rifampicin	Human	42	B. melitensis and B. abortus	Conventional methods (Biotyping)	B. abortus S 19	B. melitensis biovar 1,B. melitensis biovar 3, B. abortus biovar 3,	Brucellosis endemic region	Not reported	2000-2003	Asia	Turkey	E-test	Comparison of MIC values relative to breakpoints	Breakpoint values	Clinical Laboratory Standards (NCCLS)-M100-S	Clinical	Not reported	Not reported	Not reported	0.19	1.5	1.31	0.75	1	μg/ml	Government				0.3275	0.0505	(0.6510,	0.8490)	-4.95	0	Range/4 and median (MIC50 is best indicator of mean)
(Baykam et al., 2004)	No	Ciprofloxacin	Human	42	B. melitensis and B. abortus	Conventional methods (Biotyping)	B. abortus S 19	B. melitensis biovar 1,B. melitensis biovar 3, B. abortus biovar 3,	Brucellosis endemic region	Not reported	2000-2003	Asia	Turkey	E-test	Comparison of MIC values relative to breakpoints	Breakpoint values	Clinical Laboratory Standards (NCCLS)-M100-S	Clinical	Not reported	Not reported	Not reported	0.064	0.5	0.436	0.094	0.19	μg/ml	Government				0.109	0.0168	(0.0610,	0.1270)	-53.87	0	Range/4 and median (MIC50 is best indicator of mean)
(Baykam et al., 2004)	No	Doxycycline	Human	37	B. melitensis	Conventional methods (Biotyping)	B. abortus S 19	B. melitensis biovar 1,B. melitensis biovar 3	Brucellosis endemic region	Not reported	2000-2003	Asia	Turkey	E-test	Comparison of MIC values relative to breakpoints	Breakpoint values	Clinical Laboratory Standards (NCCLS)-M100-S	Clinical	Not reported	Not reported	Not reported	0.016	0.094	0.078	0.032	Not reported	μg/ml	Government				0.0195	0.00321	(0.02572,	0.03828)	-1237.76	0	Range/4 and median (MIC50 is best indicator of mean)
(Baykam et al., 2004)	Yes	Co-trimoxazole	Human	37	B. melitensis	Conventional methods (Biotyping)	B. abortus S 19	B. melitensis biovar 1,B. melitensis biovar 3	Brucellosis endemic region	Not reported	2000-2003	Asia	Turkey	E-test	Comparison of MIC values relative to breakpoints	Breakpoint values	Clinical Laboratory Standards (NCCLS)-M100-S	Clinical	Not reported	Not reported	Not reported	0.047	3	2.953	0.5	Not reported	μg/ml	Government	Reported as a single unit			0.73825	0.121	(0.262,	0.738)	0	1	Range/4 and median (MIC50 is best indicator of mean)
(Baykam et al., 2004)	Yes	Rifampicin	Human	37	B. melitensis	Conventional methods (Biotyping)	B. abortus S 19	B. melitensis biovar 1,B. melitensis biovar 3	Brucellosis endemic region	Not reported	2000-2003	Asia	Turkey	E-test	Comparison of MIC values relative to breakpoints	Breakpoint values	Clinical Laboratory Standards (NCCLS)-M100-S	Clinical	Not reported	Not reported	Not reported	0.019	1.5	1.481	0.75	Not reported	μg/ml	Government				0.37025	0.0609	(0.6307,	0.8693)	-4.11	0	Range/4 and median (MIC50 is best indicator of mean)
(Baykam et al., 2004)	No	Ciprofloxacin	Human	37	B. melitensis	Conventional methods (Biotyping)	B. abortus S 19	B. melitensis biovar 1,B. melitensis biovar 3	Brucellosis endemic region	Not reported	2000-2003	Asia	Turkey	E-test	Comparison of MIC values relative to breakpoints	Breakpoint values	Clinical Laboratory Standards (NCCLS)-M100-S	Clinical	Not reported	Not reported	Not reported	0.064	0.5	0.436	0.094	Not reported	μg/ml	Government				0.109	0.0179	(0.0589,	0.1291)	-50.56	0	Range/4 and median (MIC50 is best indicator of mean)
(Baykam et al., 2004)	No	Doxycycline	Human	5	B. abortus	Conventional methods (Biotyping)	B. abortus S 19	3	Brucellosis endemic region	Not reported	2000-2003	Asia	Turkey	E-test	Comparison of MIC values relative to breakpoints	Breakpoint values	Clinical Laboratory Standards (NCCLS)-M100-S	Clinical	Not reported	Not reported	Not reported	0.023	0.064	0.041	0.032	Not reported	μg/ml	Government		0.103		0.000151104	6.8e-05	(0.102868,	0.103132)	-57668.6	0	Formula (16) from Hozo et al., 2005 applied and Mean calculated according to formula (5) from Hozo et al., 2005		Excluded from Meta-analysis because the best estimate of MICmean in this case is not MIC50 (median)
(Baykam et al., 2004)	No	Co-trimoxazole	Human	5	B. abortus	Conventional methods (Biotyping)	B. abortus S 19	3	Brucellosis endemic region	Not reported	2000-2003	Asia	Turkey	E-test	Comparison of MIC values relative to breakpoints	Breakpoint values	Clinical Laboratory Standards (NCCLS)-M100-S	Clinical	Not reported	Not reported	Not reported	0.25	1	0.75	0.38	Not reported	μg/ml	Government	Reported as a single unit	1.26		0.0518771	0.0232	(1.2145,	1.3055)	32.76	0	Formula (16) from Hozo et al., 2005 applied and Mean calculated according to formula (5) from Hozo et al., 2005		Excluded from Meta-analysis because the best estimate of MICmean in this case is not MIC50 (median)
(Baykam et al., 2004)	No	Rifampicin	Human	5	B. abortus	Conventional methods (Biotyping)	B. abortus S 19	3	Brucellosis endemic region	Not reported	2000-2003	Asia	Turkey	E-test	Comparison of MIC values relative to breakpoints	Breakpoint values	Clinical Laboratory Standards (NCCLS)-M100-S	Clinical	Not reported	Not reported	Not reported	0.5	0.75	0.25	0.5	Not reported	μg/ml	Government		1.6875		0.00651042	0.00291	(1.68179,	1.69321)	236.13	0	Formula (16) from Hozo et al., 2005 applied and Mean calculated according to formula (5) from Hozo et al., 2005		Excluded from Meta-analysis because the best estimate of MICmean in this case is not MIC50 (median)
(Baykam et al., 2004)	No	Ciprofloxacin	Human	5	B. abortus	Conventional methods (Biotyping)	B. abortus S 19	3	Brucellosis endemic region	Not reported	2000-2003	Asia	Turkey	E-test	Comparison of MIC values relative to breakpoints	Breakpoint values	Clinical Laboratory Standards (NCCLS)-M100-S	Clinical	Not reported	Not reported	Not reported	0.094	0.125	0.031	0.125	Not reported	μg/ml	Government		0.37525		0.000100104	4.5e-05	(0.375162,	0.375338)	-13955.3	0	Formula (16) from Hozo et al., 2005 applied and Mean calculated according to formula (5) from Hozo et al., 2005		Excluded from Meta-analysis because the best estimate of MICmean in this case is not MIC50 (median)
(López-Merino et al., 2004)	No	Ciprofloxacin	Human, Canine, Caprine, Bovine	97	B. melitensis, B. abortus, B. suis, B. canis	Conventional methods (Biotyping)	B. melitensis (ATCC 23456 (M16)), B. abortus (ATCC 23448 (544)), B. suis (ATCC 23444 (1330)), B. canis (ATCC 23365(RM6/66))	Not reported	Consumption of unpasteurized milk and fresh cheese.	Not reported	2004	North America	Mexico	Agar dilution	Comparison with reference strain	Not reported	Not reported	Not reported	Not reported	Not reported	Not reported	0.25	0.5	0.25	0.5	0.5	μg/ml	University and Industry				0.0416667	0.00423	(0.49171,	0.50829)	-118.19	0	Range/6 and median (MIC50) is the best indicator of mean
(López-Merino et al., 2004)	Yes	Doxycycline	Human, Canine, Caprine, Bovine	97	B. melitensis, B. abortus, B. suis, B. canis	Conventional methods (Biotyping)	B. melitensis (ATCC 23456 (M16)), B. abortus (ATCC 23448 (544)), B. suis (ATCC 23444 (1330)), B. canis (ATCC 23365(RM6/66))	Not reported	Consumption of unpasteurized milk and fresh cheese.	Not reported	2004	North America	Mexico	Agar dilution	Comparison with reference strain	Not reported	Not reported	Not reported	Not reported	Not reported	Not reported	0.03	1	0.97	0.25	0.5	μg/ml	University and Industry				0.161667	0.0164	(0.2178,	0.2822)	-228.45	0	Range/6 and median (MIC50) is the best indicator of mean
(López-Merino et al., 2004)	Yes	Rifampicin	Human, Canine, Caprine, Bovine	97	B. melitensis, B. abortus, B. suis, B. canis	Conventional methods (Biotyping)	B. melitensis (ATCC 23456 (M16)), B. abortus (ATCC 23448 (544)), B. suis (ATCC 23444 (1330)), B. canis (ATCC 23365(RM6/66))	Not reported	Consumption of unpasteurized milk and fresh cheese.	Not reported	2004	North America	Mexico	Agar dilution	Comparison with reference strain	Not reported	Not reported	Not reported	Not reported	Not reported	Not reported	0.25	4	3.75	1	2	μg/ml	University and Industry				0.625	0.0635	(0.8756,	1.1244)	0	1	Range/6 and median (MIC50) is the best indicator of mean
(López-Merino et al., 2004)	Yes	Streptomycin	Human, Canine, Caprine, Bovine	97	B. melitensis, B. abortus, B. suis, B. canis	Conventional methods (Biotyping)	B. melitensis (ATCC 23456 (M16)), B. abortus (ATCC 23448 (544)), B. suis (ATCC 23444 (1330)), B. canis (ATCC 23365(RM6/66))	Not reported	Consumption of unpasteurized milk and fresh cheese.	Not reported	2004	North America	Mexico	Agar dilution	Comparison with reference strain	Not reported	Not reported	Not reported	Not reported	Not reported	Not reported	1	16	15	1	4	μg/ml	University and Industry				2.5	0.254	(0.502,	1.498)	-27.58	0	Range/6 and median (MIC50) is the best indicator of mean
(López-Merino et al., 2004)	Yes	Co-trimoxazole	Human, Canine, Caprine, Bovine	97	B. melitensis, B. abortus, B. suis, B. canis	Conventional methods (Biotyping)	B. melitensis (ATCC 23456 (M16)), B. abortus (ATCC 23448 (544)), B. suis (ATCC 23444 (1330)), B. canis (ATCC 23365(RM6/66))	Not reported	Consumption of unpasteurized milk and fresh cheese.	Not reported	2004	North America	Mexico	Agar dilution	Comparison with reference strain	Not reported	Not reported	Not reported	Not reported	Not reported	Not reported	4	16	12	4	8	μg/ml	University and Industry	Reported as a single unit			2	0.203	(3.602,	4.398)	17.24	0	Range/6 and median (MIC50) is the best indicator of mean
(Yamazhan et al., 2005)	Yes	Ciprofloxacin	Human	44	B. melitensis	Conventional methods (Biotyping)	Not reported	Not reported	Contracted from sheep and other domestic animals	Inappropriate quinolone and macrolide usage	1998-2003	Asia	Turkey	Agar dilution	Comparison with other publications	Not reported	Not reported	Not reported	Not reported	Not reported	Not reported	0.25	16	15.75	0.5	2	μg/ml	Government and Industry				3.9375	0.594	(-0.663,	1.663)	-0.84	0.4	Range/4 and median (MIC50 is best indicator of mean)
(Yamazhan et al., 2005)	Yes	Doxycycline	Human	44	B. melitensis	Conventional methods (Biotyping)	Not reported	Not reported	Contracted from sheep and other domestic animals	Inappropriate quinolone and macrolide usage	1998-2003	Asia	Turkey	Agar dilution	Comparison with other publications	Not reported	Not reported	Not reported	Not reported	Not reported	Not reported	0.03	16	15.97	0.25	0.5	μg/ml	Government and Industry				3.9925	0.602	(-0.930,	1.430)	-6.23	0	Range/4 and median (MIC50 is best indicator of mean)
(Turkmani et al., 2006)	Yes	Rifampicin	Human and animal	74	B. melitensis	Conventional methods (Biotyping)	B. abortus 104 M, B. abortus 2308, B. melitensis 16 M biotype 1 (ATCC 23456), B. abortus B3196 biotype 5 (ATCC 23452), B. suis 513 biotype 5, and B. neotomae 5K33 (ATCC 23459)	Not reported	Brucellosis endemic region	Not reported	1999-2005	Asia	Crete, Cyprus and Syria	E-test	Comparison of MIC values relative to breakpoints	Breakpoint values	NCCLS Clinical and Laboratory Standards Institute	Clinical	Not reported	Not reported	Not reported	0.094	1.5	1.406	0.5	1	μg/ml	Government				0.234333	0.0272	(0.4466,	0.5534)	-18.35	0	Range/6 and median (MIC50) is the best indicator of mean
(Turkmani et al., 2006)	No	Gentamicin	Human and animal	74	B. melitensis	Conventional methods (Biotyping)	B. abortus 104 M, B. abortus 2308, B. melitensis 16 M biotype 1 (ATCC 23456), B. abortus B3196 biotype 5 (ATCC 23452), B. suis 513 biotype 5, and B. neotomae 5K33 (ATCC 23459)	Not reported	Brucellosis endemic region	Not reported	1999-2005	Asia	Crete, Cyprus and Syria	E-test	Comparison of MIC values relative to breakpoints	Breakpoint values	NCCLS Clinical and Laboratory Standards Institute	Clinical	Not reported	Not reported	Not reported	0.032	1.5	1.468	0.19	2	μg/ml	Government				0.244667	0.0284	(0.1343,	0.2457)	-133.96	0	Range/6 and median (MIC50) is the best indicator of mean
(Turkmani et al., 2006)	No	Streptomycin	Human and animal	74	B. melitensis	Conventional methods (Biotyping)	B. abortus 104 M, B. abortus 2308, B. melitensis 16 M biotype 1 (ATCC 23456), B. abortus B3196 biotype 5 (ATCC 23452), B. suis 513 biotype 5, and B. neotomae 5K33 (ATCC 23459)	Not reported	Brucellosis endemic region	Not reported	1999-2005	Asia	Crete, Cyprus and Syria	E-test	Comparison of MIC values relative to breakpoints	Breakpoint values	NCCLS Clinical and Laboratory Standards Institute	Clinical	Not reported	Not reported	Not reported	0.125	4	3.875	1	2	μg/ml	Government				0.645833	0.0751	(0.8529,	1.1471)	-93.24	0	Range/6 and median (MIC50) is the best indicator of mean
(Turkmani et al., 2006)	Yes	Co-trimoxazole	Human and animal	74	B. melitensis	Conventional methods (Biotyping)	B. abortus 104 M, B. abortus 2308, B. melitensis 16 M biotype 1 (ATCC 23456), B. abortus B3196 biotype 5 (ATCC 23452), B. suis 513 biotype 5, and B. neotomae 5K33 (ATCC 23459)	Not reported	Brucellosis endemic region	Not reported	1999-2005	Asia	Crete, Cyprus and Syria	E-test	Comparison of MIC values relative to breakpoints	Breakpoint values	NCCLS Clinical and Laboratory Standards Institute	Clinical	Not reported	Not reported	Not reported	0.032/0.61	1.5/28.5	1.468	0.125/2.38	0.75/14.2	μg/ml	Government	Generated MIC data by testing the antibiotics separately and not in combination									Range/6 and median (MIC50) is the best indicator of mean
(Turkmani et al., 2006)	No	Ciprofloxacin	Human and animal	74	B. melitensis	Conventional methods (Biotyping)	B. abortus 104 M, B. abortus 2308, B. melitensis 16 M biotype 1 (ATCC 23456), B. abortus B3196 biotype 5 (ATCC 23452), B. suis 513 biotype 5, and B. neotomae 5K33 (ATCC 23459)	Not reported	Brucellosis endemic region	Not reported	1999-2005	Asia	Crete, Cyprus and Syria	E-test	Comparison of MIC values relative to breakpoints	Breakpoint values	NCCLS Clinical and Laboratory Standards Institute	Clinical	Not reported	Not reported	Not reported	0.016	0.75	0.734	0.19	0.5	μg/ml	Government				0.122333	0.0142	(0.1621,	0.2179)	-56.96	0	Range/6 and median (MIC50) is the best indicator of mean
(Marianelli et al., 2007)	No	Doxycycline	Human	20	B. melitensis	Conventional methods (Biotyping), Agglutination tests, Molecular typing	B. melitensis biovar 1 strain 16 M, biovar 2 strain 63/9, and biovar 3 strain Ether, and the vaccine strain B. abortus RB51	3	Sheep and goat populations, Ricotta Cheese	Gene	2005-2006	Europe	Italy	E-test	Comparison of MIC values relative to breakpoints	Breakpoint values	Clinical and Laboratory Standards Institute (CLSI)	Clinical	Not reported	rpoB	Not reported	0.064	0.125	0.061	Not reported	Not reported	μg/ml	Government	Excluded from 1-sample Z test due to lack of mean and/or MIC50	Cannot calculate due to lack of median (MIC50)		0.01525						Standard deviation calculated range/4 and then mean calculated according to formula (5) from Hozo et al., 2005		Excluded from MIC50 meta-analysis due to the lack of MIC50
(Marianelli et al., 2007)	Yes	Rifampicin	Human	20	B. melitensis	Conventional methods (Biotyping), Agglutination tests, Molecular typing	B. melitensis biovar 1 strain 16 M, biovar 2 strain 63/9, and biovar 3 strain Ether, and the vaccine strain B. abortus RB51	3	Sheep and goat populations, Ricotta Cheese	Gene	2005-2006	Europe	Italy	E-test	Comparison of MIC values relative to breakpoints	Breakpoint values	Clinical and Laboratory Standards Institute (CLSI)	Clinical	Not reported	rpoB	Not reported	0.75	2	1.25	Not reported	Not reported	μg/ml	Government	Excluded from 1-sample Z test due to lack of mean and/or MIC50	Cannot calculate due to lack of median (MIC50)		0.3125						Standard deviation calculated range/4 and then mean calculated according to formula (5) from Hozo et al., 2005		Excluded from MIC50 meta-analysis due to the lack of MIC50
(Marianelli et al., 2007)	No	Co-trimoxazole	Human	20	B. melitensis	Conventional methods (Biotyping), Agglutination tests, Molecular typing	B. melitensis biovar 1 strain 16 M, biovar 2 strain 63/9, and biovar 3 strain Ether, and the vaccine strain B. abortus RB51	3	Sheep and goat populations, Ricotta Cheese	Gene	2005-2006	Europe	Italy	E-test	Comparison of MIC values relative to breakpoints	Breakpoint values	Clinical and Laboratory Standards Institute (CLSI)	Clinical	Not reported	rpoB	Not reported	0.012	0.064	0.052	Not reported	Not reported	μg/ml	Government	Reported as a single unit & Excluded from 1-sample Z test due to lack of mean and/or MIC50	Cannot calculate due to lack of median (MIC50)		0.013						Standard deviation calculated range/4 and then mean calculated according to formula (5) from Hozo et al., 2005		Excluded from MIC50 meta-analysis due to the lack of MIC50
(Marianelli et al., 2007)	No	Ciprofloxacin	Human	20	B. melitensis	Conventional methods (Biotyping), Agglutination tests, Molecular typing	B. melitensis biovar 1 strain 16 M, biovar 2 strain 63/9, and biovar 3 strain Ether, and the vaccine strain B. abortus RB51	3	Sheep and goat populations, Ricotta Cheese	Gene	2005-2006	Europe	Italy	E-test	Comparison of MIC values relative to breakpoints	Breakpoint values	Clinical and Laboratory Standards Institute (CLSI)	Clinical	Not reported	rpoB	Not reported	0.094	0.5	0.406	Not reported	Not reported	μg/ml	Government	Excluded from 1-sample Z test due to lack of mean and/or MIC50	Cannot calculate due to lack of median (MIC50)		0.1015						Standard deviation calculated range/4 and then mean calculated according to formula (5) from Hozo et al., 2005		Excluded from MIC50 meta-analysis due to the lack of MIC50
(Tanyel et al., 2007)	No	Gentamicin	Human	50	B. melitensis	Conventional methods (Biotyping)	Not reported	3	Brucellosis endemic region	Extensive misuse of antibiotics	1999-2003	Asia	Turkey	Broth dilution	Comparison of MIC values relative to breakpoints	Breakpoint values	Clinical and Laboratory Standards Institute (CLSI)	Clinical	Not reported	Not reported	Not reported	0.25	2	1.75	1	2	μg/ml	Government				0.4375	0.0619	(0.8787,	1.1213)	-48.49	0	Range/4 and median (MIC50 is best indicator of mean)
(Tanyel et al., 2007)	Yes	Streptomycin	Human	50	B. melitensis	Conventional methods (Biotyping)	Not reported	3	Brucellosis endemic region	Extensive misuse of antibiotics	1999-2003	Asia	Turkey	Broth dilution	Comparison of MIC values relative to breakpoints	Breakpoint values	Clinical and Laboratory Standards Institute (CLSI)	Clinical	Not reported	Not reported	Not reported	2	8	6	4	8	μg/ml	Government				1.5	0.212	(3.584,	4.416)	-18.86	0	Range/4 and median (MIC50 is best indicator of mean)
(Tanyel et al., 2007)	No	Rifampicin	Human	50	B. melitensis	Conventional methods (Biotyping)	Not reported	3	Brucellosis endemic region	Extensive misuse of antibiotics	1999-2003	Asia	Turkey	Broth dilution	Comparison of MIC values relative to breakpoints	Breakpoint values	Clinical and Laboratory Standards Institute (CLSI)	Clinical	Not reported	Not reported	Not reported	0.25	2	1.75	0.5	0.5	μg/ml	Government				0.4375	0.0619	(0.3787,	0.6213)	-8.08	0	Range/4 and median (MIC50 is best indicator of mean)
(Tanyel et al., 2007)	No	Ciprofloxacin	Human	50	B. melitensis	Conventional methods (Biotyping)	Not reported	3	Brucellosis endemic region	Extensive misuse of antibiotics	1999-2003	Asia	Turkey	Broth dilution	Comparison of MIC values relative to breakpoints	Breakpoint values	Clinical and Laboratory Standards Institute (CLSI)	Clinical	Not reported	Not reported	Not reported	0.25	1	0.75	1	1	μg/ml	Government				0.1875	0.0265	(0.9480,	1.0520)	0	1	Range/4 and median (MIC50 is best indicator of mean)
(Ayaşlioǧlu et al., 2008)	No	Streptomycin	Human	46	B. melitensis	Conventional methods (Biotyping)	B. abortus 19, B. melitensis 16M, and B. suis 1330	3 (45) 1 (1)	Brucellosis endemic region	Not reported	2002-2004	Asia	Turkey	E-test	Comparison of MIC values relative to breakpoints	Breakpoint values	Clinical Laboratory Standards Institute (CLSI)	Clinical	Not reported	Not reported	Not reported	0.125	0.5	0.375	0.25	0.5	μg/ml	Government and University				0.09375	0.0138	(0.2229,	0.2771)	-560.67	0	Range/4 and median (MIC50 is best indicator of mean)
(Ayaşlioǧlu et al., 2008)	Yes	Rifampicin	Human	46	B. melitensis	Conventional methods (Biotyping)	B. abortus 19, B. melitensis 16M, and B. suis 1330	3 (45) 1 (1)	Brucellosis endemic region	Not reported	2002-2004	Asia	Turkey	E-test	Comparison of MIC values relative to breakpoints	Breakpoint values	Clinical Laboratory Standards Institute (CLSI)	Clinical	Not reported	Not reported	Not reported	0.125	1.5	1.375	0.5	1	μg/ml	Government and University				0.34375	0.0507	(0.4007,	0.5993)	-9.87	0	Range/4 and median (MIC50 is best indicator of mean)
(Ayaşlioǧlu et al., 2008)	No	Ciprofloxacin	Human	46	B. melitensis	Conventional methods (Biotyping)	B. abortus 19, B. melitensis 16M, and B. suis 1330	3 (45) 1 (1)	Brucellosis endemic region	Not reported	2002-2004	Asia	Turkey	E-test	Comparison of MIC values relative to breakpoints	Breakpoint values	Clinical Laboratory Standards Institute (CLSI)	Clinical	Not reported	Not reported	Not reported	0.047	0.5	0.453	0.125	0.25	μg/ml	Government and University				0.11325	0.0167	(0.0923,	0.1577)	-52.4	0	Range/4 and median (MIC50 is best indicator of mean)
(Altun et al., 2009)	Yes	Streptomycin	Human	96	Brucella spp.	Conventional methods (Biotyping)	Not reported	Not reported	Brucellosis endemic region	Not reported	1991-2006	Asia	Turkey	E-test	Comparison of MIC values relative to breakpoints, and comparison of MIC90 values	Breakpoint values	Clinical Laboratory Standards Institute (CLSI)	Clinical	Not reported	Not reported	Not reported	0.125	256	255.875	1	2	μg/ml	Government and University				42.6458	4.35	(-7.53,	9.53)	-1.61	0.108	Range/6 and median (MIC50) is the best indicator of mean
(Altun et al., 2009)	Yes	Rifampicin	Human	96	Brucella spp.	Conventional methods (Biotyping)	Not reported	Not reported	Brucellosis endemic region	Not reported	1991-2006	Asia	Turkey	E-test	Comparison of MIC values relative to breakpoints, and comparison of MIC90 values	Breakpoint values	Clinical Laboratory Standards Institute (CLSI)	Clinical	Not reported	Not reported	Not reported	0.125	32	31.875	1	2	μg/ml	Government and University				5.3125	0.542	(-0.063,	2.063)	0	1	Range/6 and median (MIC50) is the best indicator of mean
(Altun et al., 2009)	Yes	Co-trimoxazole	Human	96	Brucella spp.	Conventional methods (Biotyping)	Not reported	Not reported	Brucellosis endemic region	Not reported	1991-2006	Asia	Turkey	E-test	Comparison of MIC values relative to breakpoints, and comparison of MIC90 values	Breakpoint values	Clinical Laboratory Standards Institute (CLSI)	Clinical	Not reported	Not reported	Not reported	0.006	32	31.994	0.032	0.125	μg/ml	Government and University				5.33233	0.544	(-1.035,	1.099)	-0.86	0.39	Range/6 and median (MIC50) is the best indicator of mean
(Altun et al., 2009)	Yes	Ciprofloxacin	Human	96	Brucella spp.	Conventional methods (Biotyping)	Not reported	Not reported	Brucellosis endemic region	Not reported	1991-2006	Asia	Turkey	E-test	Comparison of MIC values relative to breakpoints, and comparison of MIC90 values	Breakpoint values	Clinical Laboratory Standards Institute (CLSI)	Clinical	Not reported	Not reported	Not reported	0.032	32	31.968	0.19	0.38	μg/ml	Government and University				5.328	0.544	(-0.876,	1.256)	-1.49	0.136	Range/6 and median (MIC50) is the best indicator of mean
(Ozhak-Baysan et al., 2010)	No	Doxycycline	Human	77	B. melitensis (76) and B. abortus (1)	Conventional methods (Biotyping) & Molecular methods	Not reported	Not reported	Brucellosis endemic region	Not reported	2001-2006	Asia	Turkey	E-test	Comparison of MIC values relative to breakpoints	Breakpoint values	Clinical Laboratory Standards Institute (CLSI) & Akdeniz University Medical Faculty Ethical Committee	Clinical	≤1	Not reported	Not reported	0.016	0.19	0.174	0.047	0.125	μg/ml	Government, University and Industry				0.029	0.0033	(0.04052,	0.05348)	-1196.12	0	Range/6 and median (MIC50) is the best indicator of mean
(Ozhak-Baysan et al., 2010)	No	Streptomycin	Human	77	B. melitensis (76) and B. abortus (1)	Conventional methods (Biotyping) & Molecular methods	Not reported	Not reported	Brucellosis endemic region	Not reported	2001-2006	Asia	Turkey	E-test	Comparison of MIC values relative to breakpoints	Breakpoint values	Clinical Laboratory Standards Institute (CLSI) & Akdeniz University Medical Faculty Ethical Committee	Clinical	≤8	Not reported	Not reported	0.064	1.5	1.436	0.5	1	μg/ml	Government, University and Industry				0.239333	0.0273	(0.4465,	0.5535)	-274.98	0	Range/6 and median (MIC50) is the best indicator of mean
(Ozhak-Baysan et al., 2010)	No	Gentamicin	Human	77	B. melitensis (76) and B. abortus (1)	Conventional methods (Biotyping) & Molecular methods	Not reported	Not reported	Brucellosis endemic region	Not reported	2001-2006	Asia	Turkey	E-test	Comparison of MIC values relative to breakpoints	Breakpoint values	Clinical Laboratory Standards Institute (CLSI) & Akdeniz University Medical Faculty Ethical Committee	Clinical	≤4	Not reported	Not reported	0.064	0.75	0.686	0.25	0.5	μg/ml	Government, University and Industry				0.114333	0.013	(0.2245,	0.2755)	-287.81	0	Range/6 and median (MIC50) is the best indicator of mean
(Ozhak-Baysan et al., 2010)	No	Co-trimoxazole	Human	77	B. melitensis (76) and B. abortus (1)	Conventional methods (Biotyping) & Molecular methods	Not reported	Not reported	Brucellosis endemic region	Not reported	2001-2006	Asia	Turkey	E-test	Comparison of MIC values relative to breakpoints	Breakpoint values	Clinical Laboratory Standards Institute (CLSI) & Akdeniz University Medical Faculty Ethical Committee	Clinical	≤2/38	Not reported	Not reported	0.016	0.125	0.109	0.047	0.094	μg/ml	Government, University and Industry	Reported as a single unit			0.0181667	0.00207	(0.04294,	0.05106)	-218.81	0	Range/6 and median (MIC50) is the best indicator of mean
(Ozhak-Baysan et al., 2010)	Yes	Rifampicin	Human	77	B. melitensis (76) and B. abortus (1)	Conventional methods (Biotyping) & Molecular methods	Not reported	Not reported	Brucellosis endemic region	Not reported	2001-2006	Asia	Turkey	E-test	Comparison of MIC values relative to breakpoints	Breakpoint values	Clinical Laboratory Standards Institute (CLSI) & Akdeniz University Medical Faculty Ethical Committee	Clinical	Not reported	Not reported	Not reported	0.064	3	2.936	0.75	1.5	μg/ml	Government, University and Industry				0.489333	0.0558	(0.6407,	0.8593)	-4.48	0	Range/6 and median (MIC50) is the best indicator of mean
(Ozhak-Baysan et al., 2010)	No	Ciprofloxacin	Human	77	B. melitensis (76) and B. abortus (1)	Conventional methods (Biotyping) & Molecular methods	Not reported	Not reported	Brucellosis endemic region	Not reported	2001-2006	Asia	Turkey	E-test	Comparison of MIC values relative to breakpoints	Breakpoint values	Clinical Laboratory Standards Institute (CLSI) & Akdeniz University Medical Faculty Ethical Committee	Clinical	Not reported	Not reported	Not reported	0.064	0.5	0.436	0.19	0.38	μg/ml	Government, University and Industry				0.0726667	0.00828	(0.17377,	0.20623)	-97.81	0	Range/6 and median (MIC50) is the best indicator of mean
(Bayram et al., 2011)	Yes	Rifampicin	Human	56	B. melitensis	Conventional methods (Biotyping)	B. abortus 544, B. melitensis 16M, and B. suis 1330	Not reported	Brucellosis hyper endemic region	Widespread use in long treatment regimens of multiple disease which coexist	2008-2009	Asia	Turkey	E-test	Comparison of MIC values relative to breakpoints	Breakpoint values	Clinical Laboratory Standards Institute (CLSI)	Clinical	Not reported	Not reported	Not reported	0.5	2	1.5	1.5	2	μg/ml	Government				0.375	0.0501	(1.4018,	1.5982)	9.98	0	Range/4 and median (MIC50 is best indicator of mean)
(Bayram et al., 2011)	No	Doxycycline	Human	56	B. melitensis	Conventional methods (Biotyping)	B. abortus 544, B. melitensis 16M, and B. suis 1330	Not reported	Brucellosis hyper endemic region	Development of mycobacterial resistance to RIF may lead to development of resistance to other antimicrobials.	2008-2009	Asia	Turkey	E-test	Comparison of MIC values relative to breakpoints	Breakpoint values	Clinical Laboratory Standards Institute (CLSI)	Clinical	≤1	Not reported	Not reported	0.023	0.125	0.102	0.047	0.064	μg/ml	Government				0.0255	0.00341	(0.04032,	0.05368)	-1160.06	0	Range/4 and median (MIC50 is best indicator of mean)
(Bayram et al., 2011)	No	Co-trimoxazole	Human	56	B. melitensis	Conventional methods (Biotyping)	B. abortus 544, B. melitensis 16M, and B. suis 1330	Not reported	Brucellosis hyper endemic region	Development of mycobacterial resistance to RIF may lead to development of resistance to other antimicrobials.	2008-2009	Asia	Turkey	E-test	Comparison of MIC values relative to breakpoints	Breakpoint values	Clinical Laboratory Standards Institute (CLSI)	Clinical	≤2	Not reported	Not reported	0.064	0.25	0.186	0.064	0.125	μg/ml	Government	Reported as a single unit			0.0465	0.00621	(0.05182,	0.07618)	-70.17	0	Range/4 and median (MIC50 is best indicator of mean)
(Bayram et al., 2011)	No	Streptomycin	Human	56	B. melitensis	Conventional methods (Biotyping)	B. abortus 544, B. melitensis 16M, and B. suis 1330	Not reported	Brucellosis hyper endemic region	Development of mycobacterial resistance to RIF may lead to development of resistance to other antimicrobials.	2008-2009	Asia	Turkey	E-test	Comparison of MIC values relative to breakpoints	Breakpoint values	Clinical Laboratory Standards Institute (CLSI)	Clinical	≤8	Not reported	Not reported	0.064	1.5	1.436	1	1	μg/ml	Government				0.359	0.048	(0.9060,	1.0940)	-145.91	0	Range/4 and median (MIC50 is best indicator of mean)
(Maves et al., 2011)	No	Doxycycline	Human	25	B. melitensis	Conventional methods (Biotyping)	B. abortus 2308, B. melitensis rev-1, and B. canis RM6/66.	1	Consumption of unpasteurized dairy products	Not reported	2000-2001	South America	Peru	E-test	Comparison of MIC values relative to breakpoints	Breakpoint values	Clinical Laboratory Standards Institute (CLSI) & Naval Medical Research Center Institutional Review Board	Clinical	≤2	Not reported	Not reported	0.064	0.5	0.436	0.19	0.38	μg/ml	Government				0.109	0.0218	(0.1473,	0.2327)	-174.77	0	Range/4 and median (MIC50 is best indicator of mean)
(Maves et al., 2011)	No	Doxycycline	Human	23	B. melitensis	Conventional methods (Biotyping)	B. abortus 2308, B. melitensis rev-1, and B. canis RM6/66.	1	Consumption of unpasteurized dairy products	Not reported	2005-2006	South America	Peru	E-test	Comparison of MIC values relative to breakpoints	Breakpoint values	Clinical Laboratory Standards Institute (CLSI) & Naval Medical Research Center Institutional Review Board	Clinical	≤2	Not reported	Not reported	0.032	0.038	0.006	0.38	0.38	μg/ml	Government		0.8015		0.0015	0.000313	(0.800887,	0.802113)	-10226.3	0	Standard deviation calculated range/4 and then mean calculated according to formula (5) from Hozo et al., 2005		Excluded from Meta-analysis because the best estimate of MICmean in this case is not MIC50 (median)
(Maves et al., 2011)	No	Gentamicin	Human	25	B. melitensis	Conventional methods (Biotyping)	B. abortus 2308, B. melitensis rev-1, and B. canis RM6/66.	1	Consumption of unpasteurized dairy products	Not reported	2000-2001	South America	Peru	E-test	Comparison of MIC values relative to breakpoints	Breakpoint values	Clinical Laboratory Standards Institute (CLSI) & Naval Medical Research Center Institutional Review Board	Clinical	Not reported	Not reported	Not reported	0.064	0.25	0.186	0.125	0.25	μg/ml	Government				0.0465	0.0093	(0.10677,	0.14323)	-416.67	0	Range/4 and median (MIC50 is best indicator of mean)
(Maves et al., 2011)	No	Gentamicin	Human	23	B. melitensis	Conventional methods (Biotyping)	B. abortus 2308, B. melitensis rev-1, and B. canis RM6/66.	1	Consumption of unpasteurized dairy products	Not reported	2005-2006	South America	Peru	E-test	Comparison of MIC values relative to breakpoints	Breakpoint values	Clinical Laboratory Standards Institute (CLSI) & Naval Medical Research Center Institutional Review Board	Clinical	Not reported	Not reported	Not reported	0.032	0.25	0.218	0.125	0.226	μg/ml	Government		0.3445		0.0545	0.0114	(0.3222,	0.3668)	-321.67	0	Standard deviation calculated range/4 and then mean calculated according to formula (5) from Hozo et al., 2005		Excluded from Meta-analysis because the best estimate of MICmean in this case is not MIC50 (median)
(Maves et al., 2011)	Yes	Rifampicin	Human	25	B. melitensis	Conventional methods (Biotyping)	B. abortus 2308, B. melitensis rev-1, and B. canis RM6/66.	1	Consumption of unpasteurized dairy products	Not reported	2000-2001	South America	Peru	E-test	Comparison of MIC values relative to breakpoints	Breakpoint values	Clinical Laboratory Standards Institute (CLSI) & Naval Medical Research Center Institutional Review Board	Clinical	≤1	Not reported	Not reported	0.38	1	0.62	0.5	0.75	μg/ml	Government				0.155	0.031	(0.4392,	0.5608)	-16.13	0	Range/4 and median (MIC50 is best indicator of mean)
(Maves et al., 2011)	No	Rifampicin	Human	23	B. melitensis	Conventional methods (Biotyping)	B. abortus 2308, B. melitensis rev-1, and B. canis RM6/66.	1	Consumption of unpasteurized dairy products	Not reported	2005-2006	South America	Peru	E-test	Comparison of MIC values relative to breakpoints	Breakpoint values	Clinical Laboratory Standards Institute (CLSI) & Naval Medical Research Center Institutional Review Board	Clinical	≤1	Not reported	Not reported	0.19	0.5	0.31	0.38	0.5	μg/ml	Government		1.075		0.0775	0.0162	(1.0433,	1.1067)	4.64	0	Standard deviation calculated range/4 and then mean calculated according to formula (5) from Hozo et al., 2005		Excluded from Meta-analysis because the best estimate of MICmean in this case is not MIC50 (median)
(Maves et al., 2011)	No	Ciprofloxacin	Human	25	B. melitensis	Conventional methods (Biotyping)	B. abortus 2308, B. melitensis rev-1, and B. canis RM6/66.	1	Consumption of unpasteurized dairy products	Not reported	2000-2001	South America	Peru	E-test	Comparison of MIC values relative to breakpoints	Breakpoint values	Clinical Laboratory Standards Institute (CLSI) & Naval Medical Research Center Institutional Review Board	Clinical	≤1	Not reported	Not reported	0.064	0.25	0.186	0.125	0.214	μg/ml	Government				0.0465	0.0093	(0.10677,	0.14323)	-94.09	0	Range/4 and median (MIC50 is best indicator of mean)
(Maves et al., 2011)	No	Ciprofloxacin	Human	23	B. melitensis	Conventional methods (Biotyping)	B. abortus 2308, B. melitensis rev-1, and B. canis RM6/66.	1	Consumption of unpasteurized dairy products	Not reported	2005-2006	South America	Peru	E-test	Comparison of MIC values relative to breakpoints	Breakpoint values	Clinical Laboratory Standards Institute (CLSI) & Naval Medical Research Center Institutional Review Board	Clinical	≤1	Not reported	Not reported	0.094	0.25	0.156	0.125	0.25	μg/ml	Government		0.4065		0.039	0.00813	(0.39056,	0.42244)	-72.98	0	Standard deviation calculated range/4 and then mean calculated according to formula (5) from Hozo et al., 2005		Excluded from Meta-analysis because the best estimate of MICmean in this case is not MIC50 (median)
(Maves et al., 2011)	No	Co-trimoxazole	Human	25	B. melitensis	Conventional methods (Biotyping)	B. abortus 2308, B. melitensis rev-1, and B. canis RM6/66.	1	Consumption of unpasteurized dairy products	Not reported	2000-2001	South America	Peru	E-test	Comparison of MIC values relative to breakpoints	Breakpoint values	Clinical Laboratory Standards Institute (CLSI) & Naval Medical Research Center Institutional Review Board	Clinical	≤0.5	Not reported	Not reported	0.012	0.64	0.628	0.064	0.151	μg/ml	Government	Reported as a single unit			0.157	0.0314	(0.0025,	0.1255)	-13.89	0	Range/4 and median (MIC50 is best indicator of mean)
(Maves et al., 2011)	No	Co-trimoxazole	Human	23	B. melitensis	Conventional methods (Biotyping)	B. abortus 2308, B. melitensis rev-1, and B. canis RM6/66.	1	Consumption of unpasteurized dairy products	Not reported	2005-2006	South America	Peru	E-test	Comparison of MIC values relative to breakpoints	Breakpoint values	Clinical Laboratory Standards Institute (CLSI) & Naval Medical Research Center Institutional Review Board	Clinical	≤0.5	Not reported	Not reported	0.016	0.125	0.109	0.032	0.094	μg/ml	Government	Reported as a single unit	0.11125		0.02725	0.00568	(0.10011,	0.12239)	-68.42	0	Standard deviation calculated range/4 and then mean calculated according to formula (5) from Hozo et al., 2005		Excluded from Meta-analysis because the best estimate of MICmean in this case is not MIC50 (median)
(Abdel-Maksoud et al., 2012)	No	Co-trimoxazole	Human	355	B. melitensis	Conventional methods (Biotyping) & Molecular methods	Not reported	Not reported	Exposure to Brucella-contaminated milk and contagious organs from infected animals	Not reported	1997-2007	Africa	Egypt	E-test	Comparison of MIC values relative to breakpoints	Breakpoint values	Clinical Laboratory Standards Institute (CLSI) & NAMRU-3 institutional review board	Clinical	≤ 2/38	Not reported	Not reported	0.006	0.75	0.744	0.047	0.19	μg/ml	Government	Reported as a single unit			0.124	0.00658	(0.03410,	0.05990)	-68.83	0	Range/6 and median (MIC50) is the best indicator of mean
(Abdel-Maksoud et al., 2012)	No	Doxycycline	Human	355	B. melitensis	Conventional methods (Biotyping) & Molecular methods	Not reported	Not reported	Exposure to Brucella-contaminated milk and contagious organs from infected animals	Not reported	1997-2007	Africa	Egypt	E-test	Comparison of MIC values relative to breakpoints	Breakpoint values	Clinical Laboratory Standards Institute (CLSI) & NAMRU-3 institutional review board	Clinical	≤1	Not reported	Not reported	0.016	0.5	0.484	0.125	0.25	μg/ml	Government				0.0806667	0.00428	(0.11661,	0.13339)	-905.09	0	Range/6 and median (MIC50) is the best indicator of mean
(Abdel-Maksoud et al., 2012)	No	Ciprofloxacin	Human	355	B. melitensis	Conventional methods (Biotyping) & Molecular methods	Not reported	Not reported	Exposure to Brucella-contaminated milk and contagious organs from infected animals	Not reported	1997-2007	Africa	Egypt	E-test	Comparison of MIC values relative to breakpoints	Breakpoint values	Clinical Laboratory Standards Institute (CLSI) & NAMRU-3 institutional review board	Clinical	≤1	Not reported	Not reported	0.125	0.75	0.625	0.25	0.38	μg/ml	Government				0.104167	0.00553	(0.23916,	0.26084)	-135.66	0	Range/6 and median (MIC50) is the best indicator of mean
(Abdel-Maksoud et al., 2012)	No	Streptomycin	Human	355	B. melitensis	Conventional methods (Biotyping) & Molecular methods	Not reported	Not reported	Exposure to Brucella-contaminated milk and contagious organs from infected animals	Not reported	1997-2007	Africa	Egypt	E-test	Comparison of MIC values relative to breakpoints	Breakpoint values	Clinical Laboratory Standards Institute (CLSI) & NAMRU-3 institutional review board	Clinical	≤8	Not reported	Not reported	0.125	3	2.875	1.5	2	μg/ml	Government				0.479167	0.0254	(1.4502,	1.5498)	-255.59	0	Range/6 and median (MIC50) is the best indicator of mean
(Abdel-Maksoud et al., 2012)	No	Gentamicin	Human	355	B. melitensis	Conventional methods (Biotyping) & Molecular methods	Not reported	Not reported	Exposure to Brucella-contaminated milk and contagious organs from infected animals	Not reported	1997-2007	Africa	Egypt	E-test	Comparison of MIC values relative to breakpoints	Breakpoint values	Clinical Laboratory Standards Institute (CLSI) & NAMRU-3 institutional review board	Clinical	Not reported	Not reported	Not reported	0.094	3	2.906	0.5	1	μg/ml	Government				0.484333	0.0257	(0.4496,	0.5504)	-136.16	0	Range/6 and median (MIC50) is the best indicator of mean
(Abdel-Maksoud et al., 2012)	Yes	Rifampicin	Human	355	B. melitensis	Conventional methods (Biotyping) & Molecular methods	Not reported	Not reported	Exposure to Brucella-contaminated milk and contagious organs from infected animals	Not reported	1997-2007	Africa	Egypt	E-test	Comparison of MIC values relative to breakpoints	Breakpoint values	Clinical Laboratory Standards Institute (CLSI) & NAMRU-3 institutional review board	Clinical	≤ 1 (S), 2 (I), and ≥ 4 (R)	Not reported	Not reported	0.25	6	5.75	2	4	μg/ml	Government				0.958333	0.0509	(1.9003,	2.0997)	19.66	0	Range/6 and median (MIC50) is the best indicator of mean
(Heo et al., 2012)	Yes	Streptomycin	Cattle	86	B. abortus	Conventional methods (Biotyping) & Molecular methods	B. abortus biovar 1 type strain, 544	Not reported	Exposure to Brucella-contaminated milk	Vaccine strains	1998-2006	Asia	Republic of Korea	Broth dilution	Comparison of MIC values relative to breakpoints	Breakpoint values	Clinical and Laboratory Standards Institute (CLSI)	Clinical	8	Not reported	Not reported	0.5	>32	31.5	2	2	μg/ml	Government				5.25	0.566	(0.890,	3.110)	-10.6	0	Range/6 and median (MIC50) is the best indicator of mean
(Heo et al., 2012)	No	Gentamicin	Cattle	86	B. abortus	Conventional methods (Biotyping) & Molecular methods	B. abortus biovar 1 type strain, 544	Not reported	Exposure to Brucella-contaminated milk	Vaccine strains	1998-2006	Asia	Republic of Korea	Broth dilution	Comparison of MIC values relative to breakpoints	Breakpoint values	Clinical and Laboratory Standards Institute (CLSI)	Clinical	4	Not reported	Not reported	0.5	2	1.5	1	1	μg/ml	Government				0.25	0.027	(0.9472,	1.0528)	-111.28	0	Range/6 and median (MIC50) is the best indicator of mean
(Heo et al., 2012)	No	Doxycycline	Cattle	86	B. abortus	Conventional methods (Biotyping) & Molecular methods	B. abortus biovar 1 type strain, 544	Not reported	Exposure to Brucella-contaminated milk	Vaccine strains	1998-2006	Asia	Republic of Korea	Broth dilution	Comparison of MIC values relative to breakpoints	Breakpoint values	Clinical and Laboratory Standards Institute (CLSI)	Clinical	1	Not reported	Not reported	0.063	0.5	0.437	0.25	0.25	μg/ml	Government				0.0728333	0.00785	(0.23461,	0.26539)	-477.47	0	Range/6 and median (MIC50) is the best indicator of mean
(Heo et al., 2012)	Yes	Rifampicin	Cattle	86	B. abortus	Conventional methods (Biotyping) & Molecular methods	B. abortus biovar 1 type strain, 544	Not reported	Exposure to Brucella-contaminated milk	Vaccine strains	1998-2006	Asia	Republic of Korea	Broth dilution	Comparison of MIC values relative to breakpoints	Breakpoint values	Clinical and Laboratory Standards Institute (CLSI)	Clinical	1	Not reported	Not reported	0.5	>32	31.5	2	2	μg/ml	Government				5.25	0.566	(0.890,	3.110)	1.77	0.077	Range/6 and median (MIC50) is the best indicator of mean
(Heo et al., 2012)	Yes	Ciprofloxacin	Cattle	86	B. abortus	Conventional methods (Biotyping) & Molecular methods	B. abortus biovar 1 type strain, 544	Not reported	Exposure to Brucella-contaminated milk	Vaccine strains	1998-2006	Asia	Republic of Korea	Broth dilution	Comparison of MIC values relative to breakpoints	Breakpoint values	Clinical and Laboratory Standards Institute (CLSI)	Clinical	1	Not reported	Not reported	0.25	4	3.75	0.5	1	μg/ml	Government				0.625	0.0674	(0.3679,	0.6321)	-7.42	0	Range/6 and median (MIC50) is the best indicator of mean
(Kaya et al., 2012)	No	Doxycycline	Human	34	B. melitensis	Conventional methods (Biotyping)	Not reported	Not reported	Brucellosis hyper endemic region	Inappropriate use of antibiotics	1999-2005	Asia	Turkey	Broth dilution	Comparison of MIC values relative to breakpoints	Breakpoint values	Clinical and Laboratory Standards Institute (CLSI)	Clinical	Not reported	Not reported	Not reported	0.016	0.064	0.048	0.032	0.064	μg/ml	Government				0.012	0.00206	(0.02797,	0.03603)	-1928.1	0	Range/4 and median (MIC50 is best indicator of mean)
(Kaya et al., 2012)	Yes	Rifampicin	Human	34	B. melitensis	Conventional methods (Biotyping)	Not reported	Not reported	Brucellosis hyper endemic region	Inappropriate use of antibiotics	1999-2005	Asia	Turkey	Broth dilution	Comparison of MIC values relative to breakpoints	Breakpoint values	Clinical and Laboratory Standards Institute (CLSI)	Clinical	Not reported	Not reported	Not reported	0.5	4	3.5	1	2	μg/ml	Government				0.875	0.15	(0.706,	1.294)	0	1	Range/4 and median (MIC50 is best indicator of mean)
(Kaya et al., 2012)	Yes	Ciprofloxacin	Human	34	B. melitensis	Conventional methods (Biotyping)	Not reported	Not reported	Brucellosis hyper endemic region	Inappropriate use of antibiotics	1999-2005	Asia	Turkey	Broth dilution	Comparison of MIC values relative to breakpoints	Breakpoint values	Clinical and Laboratory Standards Institute (CLSI)	Clinical	Not reported	Not reported	Not reported	0.25	1	0.75	0.5	1	μg/ml	Government				0.1875	0.0322	(0.4370,	0.5630)	-15.55	0	Range/4 and median (MIC50 is best indicator of mean)
(Kaya et al., 2012)	Yes	Streptomycin	Human	34	B. melitensis	Conventional methods (Biotyping)	Not reported	Not reported	Brucellosis hyper endemic region	Inappropriate use of antibiotics	1999-2005	Asia	Turkey	Broth dilution	Comparison of MIC values relative to breakpoints	Breakpoint values	Clinical and Laboratory Standards Institute (CLSI)	Clinical	Not reported	Not reported	Not reported	1	8	7	4	8	μg/ml	Government				1.75	0.3	(3.412,	4.588)	-13.33	0	Range/4 and median (MIC50 is best indicator of mean)
(Sayan et al., 2012)	Yes	Rifampicin	Human	94	B. melitensis	Conventional methods (Biotyping) & Molecular methods	B. melitensis (16M bv 1: 16M, ATCC 23456); bv 2: 63/9, ATCC 23457; bv 3: Ether, ATCC 23458), bv 1 of B. abortus (544; ATCC 23448), and bv 1 of B. suis (1330; ATCC 23444)	3 (93), 1 (1)	Related more to ovi-caprine infection	rpoB mutations responsible for reduced RIF susceptibility	2002-2009	Asia	Turkey	E-test	Comparison of MIC values relative to breakpoints	Breakpoint values	Clinical and Laboratory Standards Institute (CLSI)	Clinical	≤ 1 (S), 2 (I), and ≥ 4 (R)	rpoB	Not reported	0.25	1.5	1.25	1	1.5	μg/ml	Government and University				0.208333	0.0215	(0.9579,	1.0421)	0	1	Range/6 and median (MIC50) is the best indicator of mean
(Parlak et al., 2013)	No	Doxycycline	Human	73	B. melitensis	Conventional methods (Biotyping) & Molecular methods	B. melitensis (bv1: 16M, ATCC 23456; bv3: Ether, NCTC 10505), B. abortus (bv1: NCTC 10863; bv3: ATCC 23448), B. suis 1330 bv1 (NCTC 10316)	3	Brucellosis endemic region	Frequent usage of rifampin as an antitubercular agent in long-term, multi-drug tuberculosis therapy in Turkey	2009-2011	Asia	Turkey	E-test	Comparison of MIC values relative to breakpoints	Breakpoint values	Clinical and Laboratory Standards Institute (CLSI)	Clinical	≤1	Not reported	Not reported	0.023	0.19	0.167	0.047	0.094	μg/ml	Government				0.0278333	0.00326	(0.04062,	0.05338)	-1213.45	0	Range/6 and median (MIC50) is the best indicator of mean
(Parlak et al., 2013)	No	Co-trimoxazole	Human	73	B. melitensis	Conventional methods (Biotyping) & Molecular methods	B. melitensis (bv1: 16M, ATCC 23456; bv3: Ether, NCTC 10505), B. abortus (bv1: NCTC 10863; bv3: ATCC 23448), B. suis 1330 bv1 (NCTC 10316)	3	Brucellosis endemic region	Frequent usage of rifampin as an antitubercular agent in long-term, multi-drug tuberculosis therapy in Turkey	2009-2011	Asia	Turkey	E-test	Comparison of MIC values relative to breakpoints	Breakpoint values	Clinical and Laboratory Standards Institute (CLSI)	Clinical	≤2/38	Not reported	Not reported	0.016	0.5	0.484	0.064	0.19	μg/ml	Government	Reported as a single unit			0.0806667	0.00944	(0.04550,	0.08250)	-46.18	0	Range/6 and median (MIC50) is the best indicator of mean
(Parlak et al., 2013)	Yes	Ciprofloxacin	Human	73	B. melitensis	Conventional methods (Biotyping) & Molecular methods	B. melitensis (bv1: 16M, ATCC 23456; bv3: Ether, NCTC 10505), B. abortus (bv1: NCTC 10863; bv3: ATCC 23448), B. suis 1330 bv1 (NCTC 10316)	3	Brucellosis endemic region	Frequent usage of rifampin as an antitubercular agent in long-term, multi-drug tuberculosis therapy in Turkey	2009-2011	Asia	Turkey	E-test	Comparison of MIC values relative to breakpoints	Breakpoint values	Clinical and Laboratory Standards Institute (CLSI)	Clinical	≤1	Not reported	Not reported	0.125	1	0.875	0.19	0.25	μg/ml	Government				0.145833	0.0171	(0.1565,	0.2235)	-47.46	0	Range/6 and median (MIC50) is the best indicator of mean
(Parlak et al., 2013)	No	Streptomycin	Human	73	B. melitensis	Conventional methods (Biotyping) & Molecular methods	B. melitensis (bv1: 16M, ATCC 23456; bv3: Ether, NCTC 10505), B. abortus (bv1: NCTC 10863; bv3: ATCC 23448), B. suis 1330 bv1 (NCTC 10316)	3	Brucellosis endemic region	Frequent usage of rifampin as an antitubercular agent in long-term, multi-drug tuberculosis therapy in Turkey	2009-2011	Asia	Turkey	E-test	Comparison of MIC values relative to breakpoints	Breakpoint values	Clinical and Laboratory Standards Institute (CLSI)	Clinical	≤8	Not reported	Not reported	0.5	1.5	1	0.75	1	μg/ml	Government				0.166667	0.0195	(0.7118,	0.7882)	-371.66	0	Range/6 and median (MIC50) is the best indicator of mean
(Parlak et al., 2013)	Yes	Rifampicin	Human	73	B. melitensis	Conventional methods (Biotyping) & Molecular methods	B. melitensis (bv1: 16M, ATCC 23456; bv3: Ether, NCTC 10505), B. abortus (bv1: NCTC 10863; bv3: ATCC 23448), B. suis 1330 bv1 (NCTC 10316)	3	Brucellosis endemic region	Frequent usage of rifampin as an antitubercular agent in long-term, multi-drug tuberculosis therapy in Turkey	2009-2011	Asia	Turkey	E-test	Comparison of MIC values relative to breakpoints	Breakpoint values	Clinical and Laboratory Standards Institute (CLSI)	Clinical	≤1	Not reported	Not reported	0.38	3	2.62	1	2	μg/ml	Government				0.436667	0.0511	(0.8998,	1.1002)	0	1	Range/6 and median (MIC50) is the best indicator of mean
(Xu et al., 2013)	No	Gentamicin	Human	19	B. melitensis	Bact/Alert 3D automatic blood culture system, VITEK II automatic Bacteria analyser, and conventional methods (Biotyping)	Not reported	Not reported	Brucellosis endemic region	Brucella invades many organs, and antibacterials and antibody can hardly enter the cell.	2010-2012	Asia	China	E-test	Comparison of MIC values relative to breakpoints	Breakpoint values	Clinical and Laboratory Standards Institute (CLSI)	Clinical	Not reported	Not reported	Not reported	0.5	0.75	0.25	0.75	0.75	μg/ml	Government and University		2.1875		0.0625	0.0143	(2.1594,	2.2156)	-126.41	0	Standard deviation calculated range/4 and then mean calculated according to formula (5) from Hozo et al., 2005		Excluded from Meta-analysis because the best estimate of MICmean in this case is not MIC50 (median)
(Xu et al., 2013)	Yes	Rifampicin	Human	19	B. melitensis	Bact/Alert 3D automatic blood culture system, VITEK II automatic Bacteria analyser, and conventional methods (Biotyping)	Not reported	Not reported	Brucellosis endemic region	Brucella invades many organs, and antibacterials and antibody can hardly enter the cell.	2010-2012	Asia	China	E-test	Comparison of MIC values relative to breakpoints	Breakpoint values	Clinical and Laboratory Standards Institute (CLSI)	Clinical	Not reported	Not reported	Not reported	0.06	2	1.94	0.75	2	μg/ml	Government and University		2.06		0.485	0.111	(1.842,	2.278)	9.53	0	Standard deviation calculated range/4 and then mean calculated according to formula (5) from Hozo et al., 2005		Excluded from Meta-analysis because the best estimate of MICmean in this case is not MIC50 (median)
(Xu et al., 2013)	Yes	Co-trimoxazole	Human	19	B. melitensis	Bact/Alert 3D automatic blood culture system, VITEK II automatic Bacteria analyser, and conventional methods (Biotyping)	Not reported	Not reported	Brucellosis endemic region	Brucella invades many organs, and antibacterials and antibody can hardly enter the cell.	2010-2012	Asia	China	E-test	Comparison of MIC values relative to breakpoints	Breakpoint values	Clinical and Laboratory Standards Institute (CLSI)	Clinical	Not reported	Not reported	Not reported	4	16	12	8	16	μg/ml	Government and University	Reported as a single unit	24		3	0.688	(22.651,	25.349)	34.14	0	Standard deviation calculated range/4 and then mean calculated according to formula (5) from Hozo et al., 2005		Excluded from Meta-analysis because the best estimate of MICmean in this case is not MIC50 (median)
(Xu et al., 2013)	Yes	Doxycycline	Human	19	B. melitensis	Bact/Alert 3D automatic blood culture system, VITEK II automatic Bacteria analyser, and conventional methods (Biotyping)	Not reported	Not reported	Brucellosis endemic region	Brucella invades many organs, and antibacterials and antibody can hardly enter the cell.	2010-2012	Asia	China	E-test	Comparison of MIC values relative to breakpoints	Breakpoint values	Clinical and Laboratory Standards Institute (CLSI)	Clinical	Not reported	Not reported	Not reported	8	32	24	16	32	μg/ml	Government and University		48		6	1.38	(45.30,	50.70)	31.97	0	Standard deviation calculated range/4 and then mean calculated according to formula (5) from Hozo et al., 2005		Excluded from Meta-analysis because the best estimate of MICmean in this case is not MIC50 (median)
(Cooke and Perrett, 2014)	No	Rifampicin	Human	17	B. melitensis	Brucella Biohazard Facility, Animal Health and Veterinary Agency for confirmatory identification	Not reported	Not reported	Suggests travel to Brucella endemic regions	Not reported	2011-2014	Europe	United Kingdom	E-test	Comparison of MIC values relative to breakpoints	Breakpoint values	Clinical and Laboratory Standards Institute (CLSI)	Clinical	≤2	Not reported	Not reported	Not reported	Not reported	Not reported	Not reported	1	μg/ml	Government	Excluded from 1-sample Z test due to lack of mean and/or MIC50	Cannot calculate due to lack of median (MIC50)		Cannot calculate SD because of the absence of MICmin and MICmax for range calculation
(Cooke and Perrett, 2014)	No	Streptomycin	Human	17	B. melitensis	Brucella Biohazard Facility, Animal Health and Veterinary Agency for confirmatory identification	Not reported	Not reported	Suggests travel to Brucella endemic regions	Not reported	2011-2014	Europe	United Kingdom	E-test	Comparison of MIC values relative to breakpoints	Breakpoint values	Clinical and Laboratory Standards Institute (CLSI)	Clinical	≤8	Not reported	Not reported	Not reported	Not reported	Not reported	Not reported	1	μg/ml	Government	Excluded from 1-sample Z test due to lack of mean and/or MIC50	Cannot calculate due to lack of median (MIC50)		Cannot calculate SD because of the absence of MICmin and MICmax for range calculation
(Cooke and Perrett, 2014)	No	Ciprofloxacin	Human	17	B. melitensis	Brucella Biohazard Facility, Animal Health and Veterinary Agency for confirmatory identification	Not reported	Not reported	Suggests travel to Brucella endemic regions	Not reported	2011-2014	Europe	United Kingdom	E-test	Comparison of MIC values relative to breakpoints	Breakpoint values	Clinical and Laboratory Standards Institute (CLSI)	Clinical	≤2	Not reported	Not reported	Not reported	Not reported	Not reported	Not reported	0.25	μg/ml	Government	Excluded from 1-sample Z test due to lack of mean and/or MIC50	Cannot calculate due to lack of median (MIC50)		Cannot calculate SD because of the absence of MICmin and MICmax for range calculation
(Cooke and Perrett, 2014)	No	Gentamicin	Human	17	B. melitensis	Brucella Biohazard Facility, Animal Health and Veterinary Agency for confirmatory identification	Not reported	Not reported	Suggests travel to Brucella endemic regions	Not reported	2011-2014	Europe	United Kingdom	E-test	Comparison of MIC values relative to breakpoints	Breakpoint values	Clinical and Laboratory Standards Institute (CLSI)	Clinical	≤2	Not reported	Not reported	Not reported	Not reported	Not reported	Not reported	0.25	μg/ml	Government	Excluded from 1-sample Z test due to lack of mean and/or MIC50	Cannot calculate due to lack of median (MIC50)		Cannot calculate SD because of the absence of MICmin and MICmax for range calculation
(Hashim et al., 2014)	No	Gentamicin	Human	41	B. melitensis (40) B. suis (1)	Conventional methods (Biotyping) & Agglutination with monospecific antisera for A and M antigens (Serotyping)	B. abortus 544, B. melitensis 16M, and B. suis 1330	B. melitensis 3 (31), 2 (7) and 1 (2)	Animal husbandry and consumption of raw milk	Not reported	2010-2011	Asia	Malaysia	E-test	Comparison of MIC values relative to breakpoints	Breakpoint values	Clinical and Laboratory Standards Institute (CLSI)	Clinical	≤4	Not reported	Not reported	0.047	0.94	0.893	0.125	0.19	μg/ml	Government				0.22325	0.0349	(0.0567,	0.1933)	-111.14	0	Range/4 and median (MIC50 is best indicator of mean)
(Hashim et al., 2014)	No	Streptomycin	Human	41	B. melitensis (40) B. suis (1)	Conventional methods (Biotyping) & Agglutination with monospecific antisera for A and M antigens (Serotyping)	B. abortus 544, B. melitensis 16M, and B. suis 1330	B. melitensis 3 (31), 2 (7) and 1 (2)	Animal husbandry and consumption of raw milk	Not reported	2010-2011	Asia	Malaysia	E-test	Comparison of MIC values relative to breakpoints	Breakpoint values	Clinical and Laboratory Standards Institute (CLSI)	Clinical	≤8	Not reported	Not reported	0.125	1	0.875	0.5	0.75	μg/ml	Government				0.21875	0.0342	(0.4330,	0.5670)	-219.54	0	Range/4 and median (MIC50 is best indicator of mean)
(Hashim et al., 2014)	No	Co-trimoxazole	Human	41	B. melitensis (40) B. suis (1)	Conventional methods (Biotyping) & Agglutination with monospecific antisera for A and M antigens (Serotyping)	B. abortus 544, B. melitensis 16M, and B. suis 1330	B. melitensis 3 (31), 2 (7) and 1 (2)	Animal husbandry and consumption of raw milk	Not reported	2010-2011	Asia	Malaysia	E-test	Comparison of MIC values relative to breakpoints	Breakpoint values	Clinical and Laboratory Standards Institute (CLSI)	Clinical	≤2	Not reported	Not reported	0.004	0.25	0.246	0.047	0.125	μg/ml	Government	Reported as a single unit			0.0615	0.0096	(0.02818,	0.06582)	-47.16	0	Range/4 and median (MIC50 is best indicator of mean)
(Hashim et al., 2014)	No	Doxycycline	Human	41	B. melitensis (40) B. suis (1)	Conventional methods (Biotyping) & Agglutination with monospecific antisera for A and M antigens (Serotyping)	B. abortus 544, B. melitensis 16M, and B. suis 1330	B. melitensis 3 (31), 2 (7) and 1 (2)	Animal husbandry and consumption of raw milk	Not reported	2010-2011	Asia	Malaysia	E-test	Comparison of MIC values relative to breakpoints	Breakpoint values	Clinical and Laboratory Standards Institute (CLSI)	Clinical	≤1	Not reported	Not reported	0.032	1	0.968	0.125	0.25	μg/ml	Government				0.242	0.0378	(0.0509,	0.1991)	-102.53	0	Range/4 and median (MIC50 is best indicator of mean)
(Hashim et al., 2014)	Yes	Rifampicin	Human	41	B. melitensis (40) B. suis (1)	Conventional methods (Biotyping) & Agglutination with monospecific antisera for A and M antigens (Serotyping)	B. abortus 544, B. melitensis 16M, and B. suis 1330	B. melitensis 3 (31), 2 (7) and 1 (2)	Animal husbandry and consumption of raw milk	Not reported	2010-2011	Asia	Malaysia	E-test	Comparison of MIC values relative to breakpoints	Breakpoint values	Clinical and Laboratory Standards Institute (CLSI)	Clinical	≤1	Not reported	Not reported	0.38	2	1.62	1	1.5	μg/ml	Government				0.405	0.0633	(0.8760,	1.1240)	0	1	Range/4 and median (MIC50 is best indicator of mean)
(Deshmukh et al., 2015)	No	Doxycycline	Human	231	B. melitensis	Conventional methods (Biotyping), Vitek 2 compact, and Maldi-TOF MS	Not reported	Not reported	Animal husbandry, consumption of unpasteurized or inadequately cooked milk or milk products, inhalation of infected aerosolized particles	Not reported	2005-2014	Asia	Qatar	E-test	Comparison of MIC values relative to breakpoints	Breakpoint values	Clinical and Laboratory Standards Institute (CLSI)	Clinical	≤1	Not reported	Not reported	0.032	1	0.968	0.125	0.25	μg/ml	Government				0.161333	0.0106	(0.1042,	0.1458)	-365.05	0	Range/6 and median (MIC50) is the best indicator of mean
(Deshmukh et al., 2015)	No	Gentamicin	Human	231	B. melitensis	Conventional methods (Biotyping), Vitek 2 compact, and Maldi-TOF MS	Not reported	Not reported	Animal husbandry, consumption of unpasteurized or inadequately cooked milk or milk products, inhalation of infected aerosolized particles	Not reported	2005-2014	Asia	Qatar	E-test	Comparison of MIC values relative to breakpoints	Breakpoint values	Clinical and Laboratory Standards Institute (CLSI)	Clinical	≤4	Not reported	Not reported	0.064	2	1.936	0.25	0.5	μg/ml	Government				0.322667	0.0212	(0.2084,	0.2916)	-176.64	0	Range/6 and median (MIC50) is the best indicator of mean
(Deshmukh et al., 2015)	No	Streptomycin	Human	231	B. melitensis	Conventional methods (Biotyping), Vitek 2 compact, and Maldi-TOF MS	Not reported	Not reported	Animal husbandry, consumption of unpasteurized or inadequately cooked milk or milk products, inhalation of infected aerosolized particles	Not reported	2005-2014	Asia	Qatar	E-test	Comparison of MIC values relative to breakpoints	Breakpoint values	Clinical and Laboratory Standards Institute (CLSI)	Clinical	≤8	Not reported	Not reported	0.125	4	3.875	0.5	2	μg/ml	Government				0.645833	0.0425	(0.4167,	0.5833)	-176.5	0	Range/6 and median (MIC50) is the best indicator of mean
(Deshmukh et al., 2015)	No	Co-trimoxazole	Human	231	B. melitensis	Conventional methods (Biotyping), Vitek 2 compact, and Maldi-TOF MS	Not reported	Not reported	Animal husbandry, consumption of unpasteurized or inadequately cooked milk or milk products, inhalation of infected aerosolized particles	Not reported	2005-2014	Asia	Qatar	E-test	Comparison of MIC values relative to breakpoints	Breakpoint values	Clinical and Laboratory Standards Institute (CLSI)	Clinical	≤ 2/38	Not reported	Not reported	0.008	2	1.992	0.064	0.25	μg/ml	Government	Reported as a single unit			0.332	0.0218	(0.0212,	0.1068)	-19.96	0	Range/6 and median (MIC50) is the best indicator of mean
(Deshmukh et al., 2015)	Yes	Rifampicin	Human	231	B. melitensis	Conventional methods (Biotyping), Vitek 2 compact, and Maldi-TOF MS	Not reported	Not reported	Animal husbandry, consumption of unpasteurized or inadequately cooked milk or milk products, inhalation of infected aerosolized particles	rpoB gene and other mechanisms	2005-2014	Asia	Qatar	E-test	Comparison of MIC values relative to breakpoints	Breakpoint values	Clinical and Laboratory Standards Institute (CLSI)	Clinical	≤1	Not reported	Not reported	0.008	4	3.992	1	2	μg/ml	Government				0.665333	0.0438	(0.9142,	1.0858)	0	1	Range/6 and median (MIC50) is the best indicator of mean
(Deshmukh et al., 2015)	No	Ciprofloxacin	Human	231	B. melitensis	Conventional methods (Biotyping), Vitek 2 compact, and Maldi-TOF MS	Not reported	Not reported	Animal husbandry, consumption of unpasteurized or inadequately cooked milk or milk products, inhalation of infected aerosolized particles	Not reported	2005-2014	Asia	Qatar	E-test	Comparison of MIC values relative to breakpoints	Breakpoint values	Clinical and Laboratory Standards Institute (CLSI)	Clinical	≤1	Not reported	Not reported	0.064	0.5	0.436	0.25	0.5	μg/ml	Government				0.0726667	0.00478	(0.24063,	0.25937)	-156.87	0	Range/6 and median (MIC50) is the best indicator of mean
(Etiz et al., 2015)	No	Doxycycline	Human	50	B. melitensis	Conventional methods (Biotyping), Vitek 2 automated system and BACTEC 9240 system	Not reported	Not reported	Brucellosis endemic region	Not reported	2010-2012	Asia	Turkey	E-test	Comparison of MIC values relative to breakpoints	Breakpoint values	Clinical and Laboratory Standards Institute (CLSI)	Clinical	≤1	Not reported	Not reported	0.047	0.19	0.143	0.064	0.094	μg/ml	Government				0.03575	0.00506	(0.05409,	0.07391)	-778.51	0	Range/4 and median (MIC50 is best indicator of mean)
(Etiz et al., 2015)	No	Streptomycin	Human	50	B. melitensis	Conventional methods (Biotyping), Vitek 2 automated system and BACTEC 9240 system	Not reported	Not reported	Brucellosis endemic region	Not reported	2010-2012	Asia	Turkey	E-test	Comparison of MIC values relative to breakpoints	Breakpoint values	Clinical and Laboratory Standards Institute (CLSI)	Clinical	≤8	Not reported	Not reported	0.25	0.5	0.25	0.25	0.38	μg/ml	Government				0.0625	0.00884	(0.23268,	0.26732)	-876.81	0	Range/4 and median (MIC50 is best indicator of mean)
(Etiz et al., 2015)	Yes	Rifampicin	Human	50	B. melitensis	Conventional methods (Biotyping), Vitek 2 automated system and BACTEC 9240 system	Not reported	Not reported	Brucellosis endemic region	Frequent usage of RIF as an antitubercular agent in long-term, multi-drug tuberculosis therapy in Turkey	2010-2012	Asia	Turkey	E-test	Comparison of MIC values relative to breakpoints	Breakpoint values	Clinical and Laboratory Standards Institute (CLSI)	Clinical	≤ 1 (S), 2 (I), and ≥ 4 (R)	Not reported	Not reported	0.38	4	3.62	1	1.5	μg/ml	Government				0.905	0.128	(0.749,	1.251)	0	1	Range/4 and median (MIC50 is best indicator of mean)
(Etiz et al., 2015)	No	Ciprofloxacin	Human	50	B. melitensis	Conventional methods (Biotyping), Vitek 2 automated system and BACTEC 9240 system	Not reported	Not reported	Brucellosis endemic region	Not reported	2010-2012	Asia	Turkey	E-test	Comparison of MIC values relative to breakpoints	Breakpoint values	Clinical and Laboratory Standards Institute (CLSI)	Clinical	≤1	Not reported	Not reported	0.094	0.19	0.096	0.125	0.19	μg/ml	Government				0.024	0.00339	(0.11835,	0.13165)	-257.8	0	Range/4 and median (MIC50 is best indicator of mean)
(Etiz et al., 2015)	No	Gentamicin	Human	50	B. melitensis	Conventional methods (Biotyping), Vitek 2 automated system and BACTEC 9240 system	Not reported	Not reported	Brucellosis endemic region	Not reported	2010-2012	Asia	Turkey	E-test	Comparison of MIC values relative to breakpoints	Breakpoint values	Clinical and Laboratory Standards Institute (CLSI)	Clinical	≤4	Not reported	Not reported	0.032	0.125	0.093	0.047	0.094	μg/ml	Government				0.02325	0.00329	(0.04056,	0.05344)	-1202.23	0	Range/4 and median (MIC50 is best indicator of mean)
(Etiz et al., 2015)	No	Co-trimoxazole	Human	50	B. melitensis	Conventional methods (Biotyping), Vitek 2 automated system and BACTEC 9240 system	Not reported	Not reported	Brucellosis endemic region	Not reported	2010-2012	Asia	Turkey	E-test	Comparison of MIC values relative to breakpoints	Breakpoint values	Clinical and Laboratory Standards Institute (CLSI)	Clinical	≤ 2/38	Not reported	Not reported	0.008	0.38	0.372	0.023	0.064	μg/ml	Government	Reported as a single unit			0.093	0.0132	(-0.0028,	0.0488)	-36.27	0	Range/4 and median (MIC50 is best indicator of mean)
(Pauletti et al., 2015)	Yes	Ciprofloxacin	Cattle	147	B. abortus	Conventional methods (Biotyping) , Phenotyping, Serotyping and molecular methods	B. abortus ATCC 23448T = 544, S19 vaccine, and 2308 strains	1,2,3,4,6	Naturally infected cattle & Pervasive and indiscriminate use of these antimicrobials on cattle	An efflux pump mechanism. Antimicrobial transporters, proteins capable of mediating drug resistance, energy-dependent efflux mechanism.	1977-2009	South America	Brazil	Agar dilution	Comparison of MIC values relative to breakpoints	Breakpoint values	Clinical and Laboratory Standards Institute (CLSI)	Clinical	>1.0	Not reported	Not reported	0.5	2	1.5	0.5	0.5	μg/ml	Government				0.25	0.0206	(0.4596,	0.5404)	-24.25	0	Range/6 and median (MIC50) is the best indicator of mean
(Pauletti et al., 2015)	Yes	Doxycycline	Cattle	147	B. abortus	Conventional methods (Biotyping) , Phenotyping, Serotyping and molecular methods	B. abortus ATCC 23448T = 544, S19 vaccine, and 2308 strains	1,2,3,4,6	Naturally infected cattle & Pervasive and indiscriminate use of these antimicrobials on cattle	An efflux pump mechanism. Antimicrobial transporters, proteins capable of mediating drug resistance, energy-dependent efflux mechanism.	1977-2009	South America	Brazil	Agar dilution	Comparison of MIC values relative to breakpoints	Breakpoint values	Clinical and Laboratory Standards Institute (CLSI)	Clinical	>1.0	Not reported	Not reported	0.06	2	1.94	0.5	0.5	μg/ml	Government				0.323333	0.0267	(0.4477,	0.5523)	-131.24	0	Range/6 and median (MIC50) is the best indicator of mean
(Pauletti et al., 2015)	Yes	Streptomycin	Cattle	147	B. abortus	Conventional methods (Biotyping) , Phenotyping, Serotyping and molecular methods	B. abortus ATCC 23448T = 544, S19 vaccine, and 2308 strains	1,2,3,4,6	Naturally infected cattle & Pervasive and indiscriminate use of these antimicrobials on cattle	An efflux pump mechanism. Antimicrobial transporters, proteins capable of mediating drug resistance, energy-dependent efflux mechanism.	1977-2009	South America	Brazil	Agar dilution	Comparison of MIC values relative to breakpoints	Breakpoint values	Clinical and Laboratory Standards Institute (CLSI)	Clinical	>16	Not reported	Not reported	0.125	256	255.875	2	2	μg/ml	Government				42.6458	3.52	(-4.89,	8.89)	-1.71	0.088	Range/6 and median (MIC50) is the best indicator of mean
(Pauletti et al., 2015)	Yes	Gentamicin	Cattle	147	B. abortus	Conventional methods (Biotyping) , Phenotyping, Serotyping and molecular methods	B. abortus ATCC 23448T = 544, S19 vaccine, and 2308 strains	1,2,3,4,6	Naturally infected cattle & Pervasive and indiscriminate use of these antimicrobials on cattle	An efflux pump mechanism. Antimicrobial transporters, proteins capable of mediating drug resistance, energy-dependent efflux mechanism.	1977-2009	South America	Brazil	Agar dilution	Comparison of MIC values relative to breakpoints	Breakpoint values	Clinical and Laboratory Standards Institute (CLSI)	Clinical	>4.0	Not reported	Not reported	0.25	256	255.75	1	1	μg/ml	Government				42.625	3.52	(-5.89,	7.89)	-0.85	0.393	Range/6 and median (MIC50) is the best indicator of mean
(Pauletti et al., 2015)	Yes	Rifampicin	Cattle	147	B. abortus	Conventional methods (Biotyping) , Phenotyping, Serotyping and molecular methods	B. abortus ATCC 23448T = 544, S19 vaccine, and 2308 strains	1,2,3,4,6	Naturally infected cattle & Pervasive and indiscriminate use of these antimicrobials on cattle	An efflux pump mechanism. Antimicrobial transporters, proteins capable of mediating drug resistance, energy-dependent efflux mechanism.	1977-2009	South America	Brazil	Agar dilution	Comparison of MIC values relative to breakpoints	Breakpoint values	Clinical and Laboratory Standards Institute (CLSI)	Clinical	≥4	rpoB	Not reported	0.125	8	7.875	1	2	μg/ml	Government				1.3125	0.108	(0.788,	1.212)	0	1	Range/6 and median (MIC50) is the best indicator of mean
(Pauletti et al., 2015)	Yes	Co-trimoxazole	Cattle	147	B. abortus	Conventional methods (Biotyping) , Phenotyping, Serotyping and molecular methods	B. abortus ATCC 23448T = 544, S19 vaccine, and 2308 strains	1,2,3,4,6	Naturally infected cattle & Pervasive and indiscriminate use of these antimicrobials on cattle	An efflux pump mechanism. Antimicrobial transporters, proteins capable of mediating drug resistance, energy-dependent efflux mechanism.	1977-2009	South America	Brazil	Agar dilution	Comparison of MIC values relative to breakpoints	Breakpoint values	Clinical and Laboratory Standards Institute (CLSI)	Clinical	>2/38	Not reported	Not reported	0.1/1.9	12.8/243.2	12.7	0.8/15.2	0.8/15.2	μg/ml	Government	Generated MIC data by testing the antibiotics separately and not in combination									Range/6 and median (MIC50) is the best indicator of mean
(Morales-Estrada et al., 2016)	Yes	Co-trimoxazole	Cow and Goat	10	B. abortus (6), B. melitensis (3), B. suis (1)	Conventional methods (Biotyping) & Molecular methods	B. abortus 2308, B. melitensis 16M, and B. suis 1330	1	Brucellosis endemic region and naturally infected manure	Not reported	2012	North America	Mexico	E-test	Comparison of MIC values relative to breakpoints	Breakpoint values	Clinical and Laboratory Standards Institute (CLSI)	Clinical	≤ 2/38	Not reported	Not reported	≤ 2/38	>2/38	Not reported	Not reported	Not reported	μg/ml	Government	Exact MIC value not reported	Cannot calculate due to lack of median (MIC50)		Cannot calculate SD because of the absence of MICmin and MICmax for range calculation
(Morales-Estrada et al., 2016)	Yes	Ciprofloxacin	Cow and Goat	10	B. abortus (6), B. melitensis (3), B. suis (1)	Conventional methods (Biotyping) & Molecular methods	B. abortus 2308, B. melitensis 16M, and B. suis 1330	1	Brucellosis endemic region and naturally infected manure	Not reported	2012	North America	Mexico	E-test	Comparison of MIC values relative to breakpoints	Breakpoint values	Clinical and Laboratory Standards Institute (CLSI)	Clinical	≤ 1	Not reported	Not reported	≤ 1	>1	Not reported	Not reported	Not reported	μg/ml	Government	Exact MIC value not reported	Cannot calculate due to lack of median (MIC50)		Cannot calculate SD because of the absence of MICmin and MICmax for range calculation
(Morales-Estrada et al., 2016)	Yes	Rifampicin	Cow and Goat	10	B. abortus (6), B. melitensis (3), B. suis (1)	Conventional methods (Biotyping) & Molecular methods	B. abortus 2308, B. melitensis 16M, and B. suis 1330	1	Brucellosis endemic region and naturally infected manure	Not reported	2012	North America	Mexico	E-test	Comparison of MIC values relative to breakpoints	Breakpoint values	Clinical and Laboratory Standards Institute (CLSI)	Clinical	≤ 1	Not reported	Not reported	≤ 1	>1	Not reported	Not reported	Not reported	μg/ml	Government	Exact MIC value not reported	Cannot calculate due to lack of median (MIC50)		Cannot calculate SD because of the absence of MICmin and MICmax for range calculation
(Razzaghi et al., 2016)	No	Doxycycline	Human	48	B. melitensis	Conventional methods (Biotyping) and BacT/Alert	Not reported	Not reported	Consumption of unpasteurised dairy products	Not reported	2011-2013	Asia	Iran	E-test	Comparison of MIC values relative to breakpoints	Breakpoint values	Clinical and Laboratory Standards Institute (CLSI)	Clinical	≤ 2	Not reported	Not reported	0.023	0.19	0.167	0.047	0.1002	μg/ml	University				0.04175	0.00603	(0.03519,	0.05881)	-655.98	0	Range/4 and median (MIC50 is best indicator of mean)
(Razzaghi et al., 2016)	Yes	Rifampicin	Human	48	B. melitensis	Conventional methods (Biotyping) and BacT/Alert	Not reported	Not reported	Consumption of unpasteurised dairy products	Related to the treatment of Mycobacterium tuberculosis	2011-2013	Asia	Iran	E-test	Comparison of MIC values relative to breakpoints	Breakpoint values	Clinical and Laboratory Standards Institute (CLSI)	Clinical	≤ 1	Not reported	Not reported	0.006	1	0.994	0.38	0.75	μg/ml	University				0.2485	0.0359	(0.3097,	0.4503)	-17.29	0	Range/4 and median (MIC50 is best indicator of mean)
(Razzaghi et al., 2016)	No	Co-trimoxazole	Human	48	B. melitensis	Conventional methods (Biotyping) and BacT/Alert	Not reported	Not reported	Consumption of unpasteurised dairy products	Not reported	2011-2013	Asia	Iran	E-test	Comparison of MIC values relative to breakpoints	Breakpoint values	Clinical and Laboratory Standards Institute (CLSI)	Clinical	≤ 2	Not reported	Not reported	0.004	0.25	0.246	0.016	0.064	μg/ml	University	Reported as a single unit			0.0615	0.00888	(-0.00140,	0.03340)	-54.52	0	Range/4 and median (MIC50 is best indicator of mean)
(Razzaghi et al., 2016)	No	Ciprofloxacin	Human	48	B. melitensis	Conventional methods (Biotyping) and BacT/Alert	Not reported	Not reported	Consumption of unpasteurised dairy products	Not reported	2011-2013	Asia	Iran	E-test	Comparison of MIC values relative to breakpoints	Breakpoint values	Clinical and Laboratory Standards Institute (CLSI)	Clinical	≤ 1	Not reported	Not reported	0.094	0.5	0.406	0.25	0.38	μg/ml	University				0.1015	0.0147	(0.2213,	0.2787)	-51.19	0	Range/4 and median (MIC50 is best indicator of mean)
(Razzaghi et al., 2016)	No	Streptomycin	Human	48	B. melitensis	Conventional methods (Biotyping) and BacT/Alert	Not reported	Not reported	Consumption of unpasteurised dairy products	Not reported	2011-2013	Asia	Iran	E-test	Comparison of MIC values relative to breakpoints	Breakpoint values	Clinical and Laboratory Standards Institute (CLSI)	Clinical	≤ 8	Not reported	Not reported	0.19	1.5	1.31	0.625	1.5	μg/ml	University				0.3275	0.0473	(0.5324,	0.7176)	-156.02	0	Range/4 and median (MIC50 is best indicator of mean)
(Reza Irajian et al., 2016)	No	Doxycycline	Sheep (28) Cattle (10)	38	B. abortus (2), B. melitensis (36)	Conventional methods (Biotyping) & Molecular methods and BacT/Alert	B. melitensis 16M, ATCC 23456, B. abortus S19	Not reported	Brucellosis endemic region	Not reported	2010-2015	Asia	Iran	E-test	Comparison of MIC values relative to breakpoints	Breakpoint values	Clinical and Laboratory Standards Institute (CLSI)	Clinical	≥ 1	Not reported	Not reported	0.047	0.75	0.703	0.125	Not reported	μg/ml	University				0.17575	0.0285	(0.0691,	0.1809)	-135.92	0	Range/4 and median (MIC50 is best indicator of mean)
(Reza Irajian et al., 2016)	Yes	Co-trimoxazole	Sheep (28) Cattle (10)	38	B. abortus (2), B. melitensis (36)	Conventional methods (Biotyping) & Molecular methods and BacT/Alert	B. melitensis 16M, ATCC 23456, B. abortus S19	Not reported	Brucellosis endemic region	Not reported	2010-2015	Asia	Iran	E-test	Comparison of MIC values relative to breakpoints	Breakpoint values	Clinical and Laboratory Standards Institute (CLSI)	Clinical	≥ 0.5	Not reported	Not reported	0.032	1	0.968	0.064	0.125	μg/ml	University	Reported as a single unit			0.242	0.0393	(-0.0129,	0.1409)	-11.11	0	Range/4 and median (MIC50 is best indicator of mean)
(Reza Irajian et al., 2016)	Yes	Ciprofloxacin	Sheep (28) Cattle (10)	38	B. abortus (2), B. melitensis (36)	Conventional methods (Biotyping) & Molecular methods and BacT/Alert	B. melitensis 16M, ATCC 23456, B. abortus S19	Not reported	Brucellosis endemic region	Not reported	2010-2015	Asia	Iran	E-test	Comparison of MIC values relative to breakpoints	Breakpoint values	Clinical and Laboratory Standards Institute (CLSI)	Clinical	≥ 1	Not reported	Not reported	0.032	1	0.968	0.125	Not reported	μg/ml	University				0.242	0.0393	(0.0481,	0.2019)	-22.29	0	Range/4 and median (MIC50 is best indicator of mean)
(Reza Irajian et al., 2016)	No	Streptomycin	Sheep (28) Cattle (10)	38	B. abortus (2), B. melitensis (36)	Conventional methods (Biotyping) & Molecular methods and BacT/Alert	B. melitensis 16M, ATCC 23456, B. abortus S19	Not reported	Brucellosis endemic region	Not reported	2010-2015	Asia	Iran	E-test	Comparison of MIC values relative to breakpoints	Breakpoint values	Clinical and Laboratory Standards Institute (CLSI)	Clinical	≥ 8	Not reported	Not reported	0.064	4	3.936	1	Not reported	μg/ml	University				0.984	0.16	(0.687,	1.313)	-43.85	0	Range/4 and median (MIC50 is best indicator of mean)
(Reza Irajian et al., 2016)	Yes	Rifampicin	Sheep (28) Cattle (10)	38	B. abortus (2), B. melitensis (36)	Conventional methods (Biotyping) & Molecular methods and BacT/Alert	B. melitensis 16M, ATCC 23456, B. abortus S19	Not reported	Brucellosis endemic region	Not reported	2010-2015	Asia	Iran	E-test	Comparison of MIC values relative to breakpoints	Breakpoint values	Clinical and Laboratory Standards Institute (CLSI)	Clinical	≥ 1	Not reported	Not reported	0.032	1	0.968	0.064	1	μg/ml	University				0.242	0.0393	(-0.0129,	0.1409)	-23.84	0	Range/4 and median (MIC50 is best indicator of mean)
(Reza Irajian et al., 2016)	No	Gentamicin	Sheep (28) Cattle (10)	38	B. abortus (2), B. melitensis (36)	Conventional methods (Biotyping) & Molecular methods and BacT/Alert	B. melitensis 16M, ATCC 23456, B. abortus S19	Not reported	Brucellosis endemic region	Not reported	2010-2015	Asia	Iran	E-test	Comparison of MIC values relative to breakpoints	Breakpoint values	Clinical and Laboratory Standards Institute (CLSI)	Clinical	Not reported	Not reported	Not reported	0.047	1	0.953	0.125	Not reported	μg/ml	University				0.23825	0.0386	(0.0492,	0.2008)	-100.26	0	Range/4 and median (MIC50 is best indicator of mean)
(Reza Irajian et al., 2016)	No	Doxycycline	Human	30	B. abortus (6), B. melitensis (24)	Conventional methods (Biotyping) & Molecular methods and BacT/Alert	B. melitensis 16M, ATCC 23456, B. abortus S19	Not reported	Brucellosis endemic region	Not reported	2010-2015	Asia	Iran	E-test	Comparison of MIC values relative to breakpoints	Breakpoint values	Clinical and Laboratory Standards Institute (CLSI)	Clinical	≥ 1	Not reported	Not reported	0.064	0.19	0.126	0.125	0.19	μg/ml	University				0.0315	0.00575	(0.11373,	0.13627)	-673.79	0	Range/4 and median (MIC50 is best indicator of mean)
(Reza Irajian et al., 2016)	Yes	Co-trimoxazole	Human	30	B. abortus (6), B. melitensis (24)	Conventional methods (Biotyping) & Molecular methods and BacT/Alert	B. melitensis 16M, ATCC 23456, B. abortus S19	Not reported	Brucellosis endemic region	Not reported	2010-2015	Asia	Iran	E-test	Comparison of MIC values relative to breakpoints	Breakpoint values	Clinical and Laboratory Standards Institute (CLSI)	Clinical	≥ 0.5	Not reported	Not reported	0.064	1	0.936	0.125	0.19	μg/ml	University	Reported as a single unit			0.234	0.0427	(0.0413,	0.2087)	-8.78	0	Range/4 and median (MIC50 is best indicator of mean)
(Reza Irajian et al., 2016)	No	Ciprofloxacin	Human	30	B. abortus (6), B. melitensis (24)	Conventional methods (Biotyping) & Molecular methods and BacT/Alert	B. melitensis 16M, ATCC 23456, B. abortus S19	Not reported	Brucellosis endemic region	Not reported	2010-2015	Asia	Iran	E-test	Comparison of MIC values relative to breakpoints	Breakpoint values	Clinical and Laboratory Standards Institute (CLSI)	Clinical	≥ 1	Not reported	Not reported	0.064	0.19	0.126	0.125	0.19	μg/ml	University				0.0315	0.00575	(0.11373,	0.13627)	-152.15	0	Range/4 and median (MIC50 is best indicator of mean)
(Reza Irajian et al., 2016)	No	Streptomycin	Human	30	B. abortus (6), B. melitensis (24)	Conventional methods (Biotyping) & Molecular methods and BacT/Alert	B. melitensis 16M, ATCC 23456, B. abortus S19	Not reported	Brucellosis endemic region	Not reported	2010-2015	Asia	Iran	E-test	Comparison of MIC values relative to breakpoints	Breakpoint values	Clinical and Laboratory Standards Institute (CLSI)	Clinical	≥ 8	Not reported	Not reported	0.38	3	2.62	0.5	1	μg/ml	University				0.655	0.12	(0.266,	0.734)	-62.72	0	Range/4 and median (MIC50 is best indicator of mean)
(Reza Irajian et al., 2016)	Yes	Rifampicin	Human	30	B. abortus (6), B. melitensis (24)	Conventional methods (Biotyping) & Molecular methods and BacT/Alert	B. melitensis 16M, ATCC 23456, B. abortus S19	Not reported	Brucellosis endemic region	Not reported	2010-2015	Asia	Iran	E-test	Comparison of MIC values relative to breakpoints	Breakpoint values	Clinical and Laboratory Standards Institute (CLSI)	Clinical	≥ 1	Not reported	Not reported	0.125	2	1.875	0.75	Not reported	μg/ml	University				0.46875	0.0856	(0.5823,	0.9177)	-2.92	0.003	Range/4 and median (MIC50 is best indicator of mean)
(Reza Irajian et al., 2016)	No	Gentamicin	Human	30	B. abortus (6), B. melitensis (24)	Conventional methods (Biotyping) & Molecular methods and BacT/Alert	B. melitensis 16M, ATCC 23456, B. abortus S19	Not reported	Brucellosis endemic region	Not reported	2010-2015	Asia	Iran	E-test	Comparison of MIC values relative to breakpoints	Breakpoint values	Clinical and Laboratory Standards Institute (CLSI)	Clinical	Not reported	Not reported	Not reported	0.064	1.5	1.436	0.125	Not reported	μg/ml	University				0.359	0.0655	(-0.0035,	0.2535)	-59.12	0	Range/4 and median (MIC50 is best indicator of mean)
(Paul et al., 2017)	No	Doxycycline	Human	42	B. melitensis	Conventional Methods (Biotyping), Vitek II, and BACTEC FX	Not reported	Not reported	Close contact with animals	Misuse of antibiotics due to improper diagnosis	2014-2016	Asia	Saudi Arabia	E-test	Not reported	Not reported	Not reported	Not reported	Not reported	Not reported	Not reported	0.023	0.5	0.477	Not reported	Not reported	μg/ml	Government and University	Excluded from 1-sample Z test due to lack of mean and/or MIC50			0.11925						Range/4 and median (MIC50 is best indicator of mean)
(Paul et al., 2017)	No	Gentamicin	Human	42	B. melitensis	Conventional Methods (Biotyping), Vitek II, and BACTEC FX	Not reported	Not reported	Close contact with animals	Misuse of antibiotics due to improper diagnosis	2014-2016	Asia	Saudi Arabia	E-test	Not reported	Not reported	Not reported	Not reported	Not reported	Not reported	Not reported	0.047	2	1.953	Not reported	Not reported	μg/ml	Government and University	Excluded from 1-sample Z test due to lack of mean and/or MIC50			0.48825						Range/4 and median (MIC50 is best indicator of mean)
(Paul et al., 2017)	No	Streptomycin	Human	42	B. melitensis	Conventional Methods (Biotyping), Vitek II, and BACTEC FX	Not reported	Not reported	Close contact with animals	Misuse of antibiotics due to improper diagnosis	2014-2016	Asia	Saudi Arabia	E-test	Not reported	Not reported	Not reported	Not reported	Not reported	Not reported	Not reported	0.125	2	1.875	Not reported	Not reported	μg/ml	Government and University	Excluded from 1-sample Z test due to lack of mean and/or MIC50			0.46875						Range/4 and median (MIC50 is best indicator of mean)
(Paul et al., 2017)	No	Co-trimoxazole	Human	42	B. melitensis	Conventional Methods (Biotyping), Vitek II, and BACTEC FX	Not reported	Not reported	Close contact with animals	Misuse of antibiotics due to improper diagnosis	2014-2016	Asia	Saudi Arabia	E-test	Not reported	Not reported	Not reported	Not reported	Not reported	Not reported	Not reported	0.016	1	0.984	Not reported	Not reported	μg/ml	Government and University	Reported as a single unit & Excluded from 1-sample Z test due to lack of mean and/or MIC50			0.246						Range/4 and median (MIC50 is best indicator of mean)
(Shevtsov et al., 2017)	Yes	Rifampicin	Human	329	B. melitensis	Conventional Methods (Biotyping), Molecular Methods, and Serotyping	B. melitensis 16 M	Not reported	Brucellosis endemic region	Misuse of antibiotics and the use of same frontline antibiotics for tuberculosis	2008-2014	Asia	Kazakhstan	E-test	Comparison of MIC values relative to breakpoints	Breakpoint values	Clinical and Laboratory Standards Institute (CLSI)	Clinical	≤ 1 (S), 2 (I), and ≥ 4 (R)	Not reported	Not reported	0.38	16	15.62	1.5	8	μg/ml	Government				2.60333	0.144	(1.219,	1.781)	3.48	0	Range/6 and median (MIC50) is the best indicator of mean
(Shevtsov et al., 2017)	Yes	Gentamicin	Human	329	B. melitensis	Conventional Methods (Biotyping), Molecular Methods, and Serotyping	B. melitensis 16 M	Not reported	Brucellosis endemic region	Misuse of antibiotics and the use of same frontline antibiotics for tuberculosis	2008-2014	Asia	Kazakhstan	E-test	Comparison of MIC values relative to breakpoints	Breakpoint values	Clinical and Laboratory Standards Institute (CLSI)	Clinical	≤4	Not reported	Not reported	0.5	8	7.5	1	3	μg/ml	Government				1.25	0.0689	(0.8649,	1.1351)	-43.53	0	Range/6 and median (MIC50) is the best indicator of mean
(Shevtsov et al., 2017)	No	Streptomycin	Human	329	B. melitensis	Conventional Methods (Biotyping), Molecular Methods, and Serotyping	B. melitensis 16 M	Not reported	Brucellosis endemic region	Misuse of antibiotics and the use of same frontline antibiotics for tuberculosis	2008-2014	Asia	Kazakhstan	E-test	Comparison of MIC values relative to breakpoints	Breakpoint values	Clinical and Laboratory Standards Institute (CLSI)	Clinical	≤ 8	Not reported	Not reported	0.25	4	3.75	0.75	3	μg/ml	Government				0.625	0.0345	(0.6825,	0.8175)	-210.4	0	Range/6 and median (MIC50) is the best indicator of mean
(Shevtsov et al., 2017)	No	Doxycycline	Human	329	B. melitensis	Conventional Methods (Biotyping), Molecular Methods, and Serotyping	B. melitensis 16 M	Not reported	Brucellosis endemic region	Misuse of antibiotics and the use of same frontline antibiotics for tuberculosis	2008-2014	Asia	Kazakhstan	E-test	Comparison of MIC values relative to breakpoints	Breakpoint values	Clinical and Laboratory Standards Institute (CLSI)	Clinical	≤1	Not reported	Not reported	0.023	0.19	0.167	0.047	0.094	μg/ml	Government				0.0278333	0.00153	(0.04399,	0.05001)	-2576.08	0	Range/6 and median (MIC50) is the best indicator of mean
(Torkaman Asadi et al., 2017)	Yes	Co-trimoxazole	Human	57	B. melitensis	Conventional Methods (Biotyping), Serotyping, and BACTEC	Not reported	Not reported	Brucellosis endemic region	Inappropriate use of antibiotics, and the use of Rifampicin as a first line anti-tuberculosis agent	2013-2014	Asia	Iran	E-test	Comparison of MIC values relative to breakpoints	Breakpoint values	Clinical and Laboratory Standards Institute (CLSI) and Committee of Hamedan University of Medical Sciences (approved No.: P-16359-202)	Clinical	≤ 0.5 (S) 1–2 (I) ≥ 4 (R)	Not reported	Not reported	0.012	0.75	0.738	0.25	0.5	μg/ml	Government and University	Reported as a single unit			0.1845	0.0244	(0.2021,	0.2979)	-10.23	0	Range/4 and median (MIC50 is best indicator of mean)
(Torkaman Asadi et al., 2017)	No	Doxycycline	Human	57	B. melitensis	Conventional Methods (Biotyping), Serotyping, and BACTEC	Not reported	Not reported	Brucellosis endemic region	Inappropriate use of antibiotics, and the use of Rifampicin as a first line anti-tuberculosis agent	2013-2014	Asia	Iran	E-test	Comparison of MIC values relative to breakpoints	Breakpoint values	Clinical and Laboratory Standards Institute (CLSI) and Committee of Hamedan University of Medical Sciences (approved No.: P-16359-202)	Clinical	≤ 4 (S) 8 (I) ≥ 16 (R)	Not reported	Not reported	0.016	0.64	0.624	0.47	0.47	μg/ml	Government and University				0.156	0.0207	(0.4295,	0.5105)	-170.84	0	Range/4 and median (MIC50 is best indicator of mean)
(Torkaman Asadi et al., 2017)	No	Ciprofloxacin	Human	57	B. melitensis	Conventional Methods (Biotyping), Serotyping, and BACTEC	Not reported	Not reported	Brucellosis endemic region	Inappropriate use of antibiotics, and the use of Rifampicin as a first line anti-tuberculosis agent	2013-2014	Asia	Iran	E-test	Comparison of MIC values relative to breakpoints	Breakpoint values	Clinical and Laboratory Standards Institute (CLSI) and Committee of Hamedan University of Medical Sciences (approved No.: P-16359-202)	Clinical	≤1	Not reported	Not reported	0.094	0.75	0.656	0.25	0.38	μg/ml	Government and University				0.164	0.0217	(0.2074,	0.2926)	-34.53	0	Range/4 and median (MIC50 is best indicator of mean)
(Torkaman Asadi et al., 2017)	No	Streptomycin	Human	57	B. melitensis	Conventional Methods (Biotyping), Serotyping, and BACTEC	Not reported	Not reported	Brucellosis endemic region	Inappropriate use of antibiotics, and the use of Rifampicin as a first line anti-tuberculosis agent	2013-2014	Asia	Iran	E-test	Comparison of MIC values relative to breakpoints	Breakpoint values	Clinical and Laboratory Standards Institute (CLSI) and Committee of Hamedan University of Medical Sciences (approved No.: P-16359-202)	Clinical	≤ 8	Not reported	Not reported	0.125	2	1.875	1	1.5	μg/ml	Government and University				0.46875	0.0621	(0.8783,	1.1217)	-112.74	0	Range/4 and median (MIC50 is best indicator of mean)
(Torkaman Asadi et al., 2017)	No	Gentamicin	Human	57	B. melitensis	Conventional Methods (Biotyping), Serotyping, and BACTEC	Not reported	Not reported	Brucellosis endemic region	Inappropriate use of antibiotics, and the use of Rifampicin as a first line anti-tuberculosis agent	2013-2014	Asia	Iran	E-test	Comparison of MIC values relative to breakpoints	Breakpoint values	Clinical and Laboratory Standards Institute (CLSI) and Committee of Hamedan University of Medical Sciences (approved No.: P-16359-202)	Clinical	≤4	Not reported	Not reported	0.094	0.75	0.656	0.38	0.75	μg/ml	Government and University				0.164	0.0217	(0.3374,	0.4226)	-166.65	0	Range/4 and median (MIC50 is best indicator of mean)
(Torkaman Asadi et al., 2017)	Yes	Rifampicin	Human	57	B. melitensis	Conventional Methods (Biotyping), Serotyping, and BACTEC	Not reported	Not reported	Brucellosis endemic region	Inappropriate use of antibiotics, and the use of Rifampicin as a first line anti-tuberculosis agent	2013-2014	Asia	Iran	E-test	Comparison of MIC values relative to breakpoints	Breakpoint values	Clinical and Laboratory Standards Institute (CLSI) and Committee of Hamedan University of Medical Sciences (approved No.: P-16359-202)	Clinical	≤ 1 (S) 2 (I) ≥ 4 (R)	Not reported	Not reported	0.5	3	2.5	1	2	μg/ml	Government and University				0.625	0.0828	(0.8377,	1.1623)	0	1	Range/4 and median (MIC50 is best indicator of mean)
(Basyony et al., 2018)	Yes	Ciprofloxacin	Human, Buffalo, Cattle and Sheep	66	B. melitensis	Conventional methods (Biotyping)	Not reported	3	Brucellosis endemic region	Not reported	2018	Africa	Egypt	Broth dilution	Comparison of MIC values relative to breakpoints	Breakpoint values	Clinical and Laboratory Standards Institute (CLSI)	Clinical	Not reported	Not reported	Not reported	0.016	4	3.984	0.25	0.94	μg/ml	Government and University				0.996	0.123	(0.010,	0.490)	-6.12	0	Range/4 and median (MIC50 is best indicator of mean)
(Basyony et al., 2018)	Yes	Co-trimoxazole	Human, Buffalo, Cattle and Sheep	66	B. melitensis	Conventional methods (Biotyping)	Not reported	3	Brucellosis endemic region	Not reported	2018	Africa	Egypt	Broth dilution	Comparison of MIC values relative to breakpoints	Breakpoint values	Clinical and Laboratory Standards Institute (CLSI)	Clinical	Not reported	Not reported	Not reported	0.079/1.49	4.0/76	3.921	0.5/9.5	1.5/28.5	μg/ml	Government and University	Generated MIC data by testing the antibiotics separately and not in combination									Range/4 and median (MIC50 is best indicator of mean)
(Basyony et al., 2018)	No	Doxycycline	Human, Buffalo, Cattle and Sheep	66	B. melitensis	Conventional methods (Biotyping)	Not reported	3	Brucellosis endemic region	Not reported	2018	Africa	Egypt	Broth dilution	Comparison of MIC values relative to breakpoints	Breakpoint values	Clinical and Laboratory Standards Institute (CLSI)	Clinical	Not reported	Not reported	Not reported	0.031	1	0.969	0.094	0.5	μg/ml	Government and University				0.24225	0.0298	(0.0356,	0.1524)	-130.99	0	Range/4 and median (MIC50 is best indicator of mean)
(Basyony et al., 2018)	No	Gentamicin	Human, Buffalo, Cattle and Sheep	66	B. melitensis	Conventional methods (Biotyping)	Not reported	3	Brucellosis endemic region	Not reported	2018	Africa	Egypt	Broth dilution	Comparison of MIC values relative to breakpoints	Breakpoint values	Clinical and Laboratory Standards Institute (CLSI)	Clinical	Not reported	Not reported	Not reported	0.031	2.5	2.469	0.25	1	μg/ml	Government and University				0.61725	0.076	(0.1011,	0.3989)	-49.36	0	Range/4 and median (MIC50 is best indicator of mean)
(Basyony et al., 2018)	Yes	Rifampicin	Human, Buffalo, Cattle and Sheep	66	B. melitensis	Conventional methods (Biotyping)	Not reported	3	Brucellosis endemic region	Not reported	2018	Africa	Egypt	Broth dilution	Comparison of MIC values relative to breakpoints	Breakpoint values	Clinical and Laboratory Standards Institute (CLSI)	Clinical	Not reported	Not reported	Not reported	0.047	2	1.953	0.375	1	μg/ml	Government and University				0.48825	0.0601	(0.2572,	0.4928)	-10.4	0	Range/4 and median (MIC50 is best indicator of mean)
(Basyony et al., 2018)	No	Streptomycin	Human, Buffalo, Cattle and Sheep	66	B. melitensis	Conventional methods (Biotyping)	Not reported	3	Brucellosis endemic region	Not reported	2018	Africa	Egypt	Broth dilution	Comparison of MIC values relative to breakpoints	Breakpoint values	Clinical and Laboratory Standards Institute (CLSI)	Clinical	Not reported	Not reported	Not reported	0.094	3	2.906	1.25	2.5	μg/ml	Government and University				0.7265	0.0894	(1.0747,	1.4253)	-75.48	0	Range/4 and median (MIC50 is best indicator of mean)
(Dal et al., 2018)	No	Co-trimoxazole	Human (Children)	77	B. melitensis	Conventional methods (Biotyping), Serotyping, Molecular methods	B. melitensis M16 strain (ATCC 23456)	3	Consumption of raw milk and dairy products, and animal contact.	Not reported	2000-2013	Asia	Turkey	E-test	Comparison of MIC values relative to breakpoints	Breakpoint values	Clinical and Laboratory Standards Institute (CLSI)	Clinical	Not reported	Not reported	Not reported	0.002	0.032	0.03	0.023	0.032	μg/ml	Government	Reported as a single unit			0.005	0.00057	(0.021883,	0.024117)	-837.13	0	Range/6 and median (MIC50) is the best indicator of mean
(Dal et al., 2018)	Yes	Rifampicin	Human (Children)	77	B. melitensis	Conventional methods (Biotyping), Serotyping, Molecular methods	B. melitensis M16 strain (ATCC 23456)	3	Consumption of raw milk and dairy products, and animal contact.	Not reported	2000-2013	Asia	Turkey	E-test	Comparison of MIC values relative to breakpoints	Breakpoint values	Clinical and Laboratory Standards Institute (CLSI)	Clinical	Not reported	Not reported	Not reported	0.5	1	0.5	1	1	μg/ml	Government				0.0833333	0.0095	(0.98139,	1.01861)	0	1	Range/6 and median (MIC50) is the best indicator of mean
(Dal et al., 2018)	No	Doxycycline	Human (Children)	77	B. melitensis	Conventional methods (Biotyping), Serotyping, Molecular methods	B. melitensis M16 strain (ATCC 23456)	3	Consumption of raw milk and dairy products, and animal contact.	Not reported	2000-2013	Asia	Turkey	E-test	Comparison of MIC values relative to breakpoints	Breakpoint values	Clinical and Laboratory Standards Institute (CLSI)	Clinical	Not reported	Not reported	Not reported	0.016	0.064	0.048	0.032	0.047	μg/ml	Government				0.008	0.000912	(0.030213,	0.033787)	-4352.38	0	Range/6 and median (MIC50) is the best indicator of mean
(Dal et al., 2018)	No	Gentamicin	Human (Children)	77	B. melitensis	Conventional methods (Biotyping), Serotyping, Molecular methods	B. melitensis M16 strain (ATCC 23456)	3	Consumption of raw milk and dairy products, and animal contact.	Not reported	2000-2013	Asia	Turkey	E-test	Comparison of MIC values relative to breakpoints	Breakpoint values	Clinical and Laboratory Standards Institute (CLSI)	Clinical	Not reported	Not reported	Not reported	0.038	0.5	0.462	0.38	0.5	μg/ml	Government				0.077	0.00877	(0.36280,	0.39720)	-412.54	0	Range/6 and median (MIC50) is the best indicator of mean
(Johansen et al., 2018)	Yes	Rifampicin	Human	23	B. melitensis	Conventional methods (Biotyping) and molecular methods	Not reported	3, 2 and 5	Laboratory infection, imported food and travel	Genes	1999-2016	Europe	Norway	Broth dilution	Comparison of MIC values relative to breakpoints	Breakpoint values	Clinical and Laboratory Standards Institute (CLSI) and Efficient response to highly dangerous and emerging pathogens at EU level	Clinical	≤ 1 (S), 2 (I), and ≥ 4 (R)	folA, folP, gyrA, gyrB, parC, parE, rpoB	2	2	4	2	Not reported	Not reported	μg/ml	Government and University	Excluded from 1-sample Z test due to lack of mean and/or MIC50	Cannot calculate due to lack of median (MIC50)		0.5						Standard deviation calculated range/4 and then mean calculated according to formula (5) from Hozo et al., 2005		Excluded from MIC50 meta-analysis due to the lack of MIC50
(Johansen et al., 2018)	Yes	Rifampicin	Human	23	B. melitensis	Conventional methods (Biotyping) and molecular methods	Not reported	3, 2 and 5	Laboratory infection, imported food and travel	Genes	1999-2016	Europe	Norway	E-test	Comparison of MIC values relative to breakpoints	Breakpoint values	Clinical and Laboratory Standards Institute (CLSI) and Efficient response to highly dangerous and emerging pathogens at EU level	Clinical	≤ 1 (S), 2 (I), and ≥ 4 (R)	folA, folP, gyrA, gyrB, parC, parE, rpoB	1	0.5	2	1.5	Not reported	Not reported	μg/ml	Government and University	Excluded from 1-sample Z test due to lack of mean and/or MIC50	Cannot calculate due to lack of median (MIC50)		0.375						Standard deviation calculated range/4 and then mean calculated according to formula (5) from Hozo et al., 2005		Excluded from MIC50 meta-analysis due to the lack of MIC50
(Johansen et al., 2018)	No	Doxycycline	Human	23	B. melitensis	Conventional methods (Biotyping) and molecular methods	Not reported	3, 2 and 5	Laboratory infection, imported food and travel	Genes	1999-2016	Europe	Norway	Broth dilution	Comparison of MIC values relative to breakpoints	Breakpoint values	Clinical and Laboratory Standards Institute (CLSI) and Efficient response to highly dangerous and emerging pathogens at EU level	Clinical	≤ 1	folA, folP, gyrA, gyrB, parC, parE, rpoB	0.125	0.063	1	0.937	Not reported	Not reported	μg/ml	Government and University	Excluded from 1-sample Z test due to lack of mean and/or MIC50	Cannot calculate due to lack of median (MIC50)		0.23425						Standard deviation calculated range/4 and then mean calculated according to formula (5) from Hozo et al., 2005		Excluded from MIC50 meta-analysis due to the lack of MIC50
(Johansen et al., 2018)	No	Streptomycin	Human	23	B. melitensis	Conventional methods (Biotyping) and molecular methods	Not reported	3, 2 and 5	Laboratory infection, imported food and travel	Genes	1999-2016	Europe	Norway	Broth dilution	Comparison of MIC values relative to breakpoints	Breakpoint values	Clinical and Laboratory Standards Institute (CLSI) and Efficient response to highly dangerous and emerging pathogens at EU level	Clinical	≤ 16	folA, folP, gyrA, gyrB, parC, parE, rpoB	4	2	4	2	Not reported	Not reported	μg/ml	Government and University	Excluded from 1-sample Z test due to lack of mean and/or MIC50	Cannot calculate due to lack of median (MIC50)		0.5						Standard deviation calculated range/4 and then mean calculated according to formula (5) from Hozo et al., 2005		Excluded from MIC50 meta-analysis due to the lack of MIC50
(Johansen et al., 2018)	No	Gentamicin	Human	23	B. melitensis	Conventional methods (Biotyping) and molecular methods	Not reported	3, 2 and 5	Laboratory infection, imported food and travel	Genes	1999-2016	Europe	Norway	Broth dilution	Comparison of MIC values relative to breakpoints	Breakpoint values	Clinical and Laboratory Standards Institute (CLSI) and Efficient response to highly dangerous and emerging pathogens at EU level	Clinical	≤ 4	folA, folP, gyrA, gyrB, parC, parE, rpoB	1	1	2	1	Not reported	Not reported	μg/ml	Government and University	Excluded from 1-sample Z test due to lack of mean and/or MIC50	Cannot calculate due to lack of median (MIC50)		0.25						Standard deviation calculated range/4 and then mean calculated according to formula (5) from Hozo et al., 2005		Excluded from MIC50 meta-analysis due to the lack of MIC50
(Johansen et al., 2018)	No	Co-trimoxazole	Human	23	B. melitensis	Conventional methods (Biotyping) and molecular methods	Not reported	3, 2 and 5	Laboratory infection, imported food and travel	Genes	1999-2016	Europe	Norway	E-test	Comparison of MIC values relative to breakpoints	Breakpoint values	Clinical and Laboratory Standards Institute (CLSI) and Efficient response to highly dangerous and emerging pathogens at EU level	Clinical	≤ 2/38	folA, folP, gyrA, gyrB, parC, parE, rpoB	0.064	0.032	0.064	0.032	Not reported	Not reported	μg/ml	Government and University	Reported as a single unit & Excluded from 1-sample Z test due to lack of mean and/or MIC50	Cannot calculate due to lack of median (MIC50)		0.008						Standard deviation calculated range/4 and then mean calculated according to formula (5) from Hozo et al., 2005		Excluded from MIC50 meta-analysis due to the lack of MIC50
(Liu et al., 2018)	No	Doxycycline	Human	85	B. melitensis	Conventional methods (Biotyping) and molecular methods	B. melitensis 16 M	Not reported	Exposure to infected domestic animals (especially sheep) and their produce	Not reported	2011-2015	Asia	Inner Mongolia (China)	E-test	Comparison of MIC values relative to breakpoints	Breakpoint values	Clinical and Laboratory Standards Institute (CLSI)	Clinical	≤ 1	Not reported	Not reported	0.032	0.25	0.218	0.125	0.25	μg/ml	Government and University				0.0363333	0.00394	(0.11728,	0.13272)	-983.28	0	Range/6 and median (MIC50) is the best indicator of mean
(Liu et al., 2018)	No	Ciprofloxacin	Human	85	B. melitensis	Conventional methods (Biotyping) and molecular methods	B. melitensis 16 M	Not reported	Exposure to infected domestic animals (especially sheep) and their produce	Not reported	2011-2015	Asia	Inner Mongolia (China)	E-test	Comparison of MIC values relative to breakpoints	Breakpoint values	Clinical and Laboratory Standards Institute (CLSI)	Clinical	≤ 1	Not reported	Not reported	0.125	1	0.875	0.5	0.5	μg/ml	Government and University				0.145833	0.0158	(0.4690,	0.5310)	-31.61	0	Range/6 and median (MIC50) is the best indicator of mean
(Liu et al., 2018)	No	Gentamicin	Human	85	B. melitensis	Conventional methods (Biotyping) and molecular methods	B. melitensis 16 M	Not reported	Exposure to infected domestic animals (especially sheep) and their produce	Not reported	2011-2015	Asia	Inner Mongolia (China)	E-test	Comparison of MIC values relative to breakpoints	Breakpoint values	Clinical and Laboratory Standards Institute (CLSI)	Clinical	≤ 4	Not reported	Not reported	0.25	1	0.75	0.5	1	μg/ml	Government and University				0.125	0.0136	(0.0984,	0.1516)	-285.81	0	Range/6 and median (MIC50) is the best indicator of mean
(Liu et al., 2018)	Yes	Rifampicin	Human	85	B. melitensis	Conventional methods (Biotyping) and molecular methods	B. melitensis 16 M	Not reported	Exposure to infected domestic animals (especially sheep) and their produce	Wide spread rifampicin use as a first line anti-tuberculosis agent, and the excitation of several metabolic processes, drug efflux transporters	2011-2015	Asia	Inner Mongolia (China)	E-test	Comparison of MIC values relative to breakpoints	Breakpoint values	Clinical and Laboratory Standards Institute (CLSI)	Clinical	≤2	rpoB	Not reported	0.5	2	1.5	0.5	1	μg/ml	Government and University				0.25	0.0271	(0.4469,	0.5531)	-18.44	0	Range/6 and median (MIC50) is the best indicator of mean
(Liu et al., 2018)	Yes	Co-trimoxazole	Human	85	B. melitensis	Conventional methods (Biotyping) and molecular methods	B. melitensis 16 M	Not reported	Exposure to infected domestic animals (especially sheep) and their produce	Acquisition of an additional deoxyhypusine synthase (DHPS) gene	2011-2015	Asia	Inner Mongolia (China)	E-test	Comparison of MIC values relative to breakpoints	Breakpoint values	Clinical and Laboratory Standards Institute (CLSI)	Clinical	≤2/38	Deoxyhypusine synthase (DHPS) gene	Not reported	0.032	2	1.968	0.5	1	μg/ml	Government and University	Reported as a single unit			0.328	0.0356	(0.4303,	0.5697)	0	1	Range/6 and median (MIC50) is the best indicator of mean
(Alamian et al., 2019)	No	Doxycycline	Human	54	B. melitensis	Conventional methods (Biotyping), Serotyping and OIE manual	Not reported	1	Contact with infected animals and organs as well as consumption of unpasteurized milk and milk product	Inappropriate and widespread use of antibiotics	2016-2018	Asia	Iran	E-test	Comparison of MIC values relative to breakpoints	Breakpoint values	Clinical and Laboratory Standards Institute (CLSI)	Clinical	≤ 4 (S), 8 (I), and ≥ 16 (R)	Not reported	Not reported	0.047	0.19	0.143	0.064	0.25	μg/ml	Government and University				0.03575	0.00486	(0.05446,	0.07354)	-809.05	0	Range/4 and median (MIC50 is best indicator of mean)
(Alamian et al., 2019)	Yes	Rifampicin	Human	54	B. melitensis	Conventional methods (Biotyping), Serotyping and OIE manual	Not reported	1	Contact with infected animals and organs as well as consumption of unpasteurized milk and milk product	Inappropriate and widespread use of antibiotics	2016-2018	Asia	Iran	E-test	Comparison of MIC values relative to breakpoints	Breakpoint values	Clinical and Laboratory Standards Institute (CLSI)	Clinical	≤ 1 (S), 2 (I), and ≥ 4 (R)	Not reported	Not reported	0.125	1.5	1.375	0.38	1	μg/ml	Government and University				0.34375	0.0468	(0.2883,	0.4717)	-13.25	0	Range/4 and median (MIC50 is best indicator of mean)
(Alamian et al., 2019)	No	Streptomycin	Human	54	B. melitensis	Conventional methods (Biotyping), Serotyping and OIE manual	Not reported	1	Contact with infected animals and organs as well as consumption of unpasteurized milk and milk product	Inappropriate and widespread use of antibiotics	2016-2018	Asia	Iran	E-test	Comparison of MIC values relative to breakpoints	Breakpoint values	Clinical and Laboratory Standards Institute (CLSI)	Clinical	≤ 8	Not reported	Not reported	0.38	1	0.62	0.94	0.75	μg/ml	Government and University				0.155	0.0211	(0.8987,	0.9813)	-334.71	0	Range/4 and median (MIC50 is best indicator of mean)
(Alamian et al., 2019)	Yes	Co-trimoxazole	Human	54	B. melitensis	Conventional methods (Biotyping), Serotyping and OIE manual	Not reported	1	Contact with infected animals and organs as well as consumption of unpasteurized milk and milk product	Inappropriate and widespread use of antibiotics	2016-2018	Asia	Iran	E-test	Comparison of MIC values relative to breakpoints	Breakpoint values	Clinical and Laboratory Standards Institute (CLSI)	Clinical	≤ 0.5	Not reported	Not reported	0.016	0.64	0.624	0.032	0.19	μg/ml	Government and University	Reported as a single unit			0.156	0.0212	(-0.0096,	0.0736)	-22.05	0	Range/4 and median (MIC50 is best indicator of mean)
(Alamian et al., 2019)	No	Gentamicin	Human	54	B. melitensis	Conventional methods (Biotyping), Serotyping and OIE manual	Not reported	1	Contact with infected animals and organs as well as consumption of unpasteurized milk and milk product	Inappropriate and widespread use of antibiotics	2016-2018	Asia	Iran	E-test	Comparison of MIC values relative to breakpoints	Breakpoint values	Clinical and Laboratory Standards Institute (CLSI)	Clinical	≤ 4	Not reported	Not reported	0.094	1.5	1.406	0.38	0.75	μg/ml	Government and University				0.3515	0.0478	(0.2862,	0.4738)	-75.68	0	Range/4 and median (MIC50 is best indicator of mean)
(Yuan et al., 2020)	No	Doxycycline	Human	25	B. melitensis	Conventional methods (Biotyping), Serotyping, molecular methods and VITEK 2.0	B. melitensis 16M	1,3	Brucellosis endemic area, tradition, occupation, infected livestock transfer, and dietary	Intensive and widespread use of antibiotics in the livestock breeding industry	2018-2019	Asia	Inner Mongolia Autonomous Region, China	Broth dilution	Comparison of MIC values relative to breakpoints	Breakpoint values	Clinical and Laboratory Standards Institute (CLSI)	Clinical	≤ 1	Not reported	Not reported	0.12	0.24	0.12	0.12	0.12	μg/ml	Government				0.03	0.006	(0.10824,	0.13176)	-646.67	0	Range/4 and median (MIC50 is best indicator of mean)
(Yuan et al., 2020)	No	Gentamicin	Human	25	B. melitensis	Conventional methods (Biotyping), Serotyping, molecular methods and VITEK 2.0	B. melitensis 16M	1,3	Brucellosis endemic area, tradition, occupation, infected livestock transfer, and dietary	Intensive and widespread use of antibiotics in the livestock breeding industry	2018-2019	Asia	Inner Mongolia Autonomous Region, China	Broth dilution	Comparison of MIC values relative to breakpoints	Breakpoint values	Clinical and Laboratory Standards Institute (CLSI)	Clinical	≤ 4	Not reported	Not reported	0.5	1	0.5	0.5	1	μg/ml	Government				0.125	0.025	(0.4510,	0.5490)	-140	0	Range/4 and median (MIC50 is best indicator of mean)
(Yuan et al., 2020)	No	Ciprofloxacin	Human	25	B. melitensis	Conventional methods (Biotyping), Serotyping, molecular methods and VITEK 2.0	B. melitensis 16M	1,3	Brucellosis endemic area, tradition, occupation, infected livestock transfer, and dietary	Intensive and widespread use of antibiotics in the livestock breeding industry	2018-2019	Asia	Inner Mongolia Autonomous Region, China	Broth dilution	Comparison of MIC values relative to breakpoints	Breakpoint values	Clinical and Laboratory Standards Institute (CLSI)	Clinical	≤ 1	Not reported	Not reported	0.5	1	0.5	0.5	1	μg/ml	Government				0.125	0.025	(0.4510,	0.5490)	-20	0	Range/4 and median (MIC50 is best indicator of mean)
(Yuan et al., 2020)	No	Streptomycin	Human	25	B. melitensis	Conventional methods (Biotyping), Serotyping, molecular methods and VITEK 2.0	B. melitensis 16M	1,3	Brucellosis endemic area, tradition, occupation, infected livestock transfer, and dietary	Intensive and widespread use of antibiotics in the livestock breeding industry	2018-2019	Asia	Inner Mongolia Autonomous Region, China	Broth dilution	Comparison of MIC values relative to breakpoints	Breakpoint values	Clinical and Laboratory Standards Institute (CLSI)	Clinical	≤ 8	Not reported	Not reported	2	4	2	2	4	μg/ml	Government				0.5	0.1	(1.804,	2.196)	-60	0	Range/4 and median (MIC50 is best indicator of mean)
(Yuan et al., 2020)	Yes	Rifampicin	Human	25	B. melitensis	Conventional methods (Biotyping), Serotyping, molecular methods and VITEK 2.0	B. melitensis 16M	1,3	Brucellosis endemic area, tradition, occupation, infected livestock transfer, and dietary	Intensive and widespread use of antibiotics in the livestock breeding industry	2018-2019	Asia	Inner Mongolia Autonomous Region, China	Broth dilution	Comparison of MIC values relative to breakpoints	Breakpoint values	Clinical and Laboratory Standards Institute (CLSI)	Clinical	≤ 1 (S), 2 (I), and ≥ 4 (R)	Not reported	Not reported	0.08	3.2	3.12	0.5	1	μg/ml	Government				0.78	0.156	(0.194,	0.806)	-3.21	0.001	Range/4 and median (MIC50 is best indicator of mean)
(Yuan et al., 2020)	Yes	Co-trimoxazole	Human	25	B. melitensis	Conventional methods (Biotyping), Serotyping, molecular methods and VITEK 2.0	B. melitensis 16M	1,3	Brucellosis endemic area, tradition, occupation, infected livestock transfer, and dietary	Intensive and widespread use of antibiotics in the livestock breeding industry	2018-2019	Asia	Inner Mongolia Autonomous Region, China	Broth dilution	Comparison of MIC values relative to breakpoints	Breakpoint values	Clinical and Laboratory Standards Institute (CLSI)	Clinical	≤2/38	Not reported	Not reported	1.0/19	4.0/76	3	2.0/38	4.0/76	μg/ml	Government	Generated MIC data by testing the antibiotics separately and not in combination									Range/4 and median (MIC50 is best indicator of mean)
(Al-sibai and Qadri, 1990)	No	Ciprofloxacin	Human	1	B. melitensis	Conventional methods (Biotyping)	Not reported	3	Camel Milk	Previous use of Ciprofloxacin for treating the same isolate of Brucellosis	1990	Asia	Saudi Arabia	Broth dilution or Agar dilution	Not reported	Not reported	Not reported	Not reported	Not reported	Not reported	0.08	Not reported	Not reported	Not reported	Not reported	Not reported	μg/ml	Government	Excluded from 1-sample Z test due to lack of mean and/or MIC50	Cannot calculate due to lack of median (MIC50)		Cannot calculate SD because of the absence of MICmin and MICmax for range calculation
(Al-sibai and Qadri, 1990)	Yes	Ciprofloxacin	Human	1	B. melitensis	Conventional methods (Biotyping)	Not reported	3	Camel Milk	Previous use of Ciprofloxacin for treating the same isolate of Brucellosis	1990	Asia	Saudi Arabia	Broth dilution or Agar dilution	Not reported	Not reported	Not reported	Not reported	Not reported	Not reported	5	Not reported	Not reported	Not reported	Not reported	Not reported	μg/ml	Government	Excluded from 1-sample Z test due to lack of mean and/or MIC50	Cannot calculate due to lack of median (MIC50)		Cannot calculate SD because of the absence of MICmin and MICmax for range calculation
(Kilic et al., 2008)	No	Ciprofloxacin	Human	60	B. melitensis	Conventional methods (Biotyping) and Serotyping	B. abortus 544 biovar 1 (ATCC 23448), B. melitensis 16M biovar 1 (ATCC 23456), B. melitensis Ether biovar 3 (ATCC 23458), and B. suis 1330 biovar 1 (ATCC 23444)	3	Brucellosis endemic area	Ribosomal protection, macrolide or tetracycline efflux pumps, PBP alterations (target site modifications), beta-lactamases, DNA gyrase mutations	2008	Asia	Turkey	E-test	Comparison of MIC values relative to breakpoints	Breakpoint values	Clinical and Laboratory Standards Institute (CLSI)	Clinical	Not reported	Not reported	Not reported	0.032	0.38	0.348	0.125	0.19	μg/ml	Government and University				0.087	0.0112	(0.1030,	0.1470)	-77.9	0	Range/4 and median (MIC50 is best indicator of mean)
(Hussain Qadri et al., 1995)	No	Gentamicin	Human	116	B. melitensis	Conventional methods (Biotyping)	Not reported	1 (86), 3 (30)	Brucellosis hyperendemic area	Not reported	1995	Asia	Saudi Arabia	Broth dilution	Not reported	Not reported	Not reported	Not reported	Not reported	Not reported	Not reported	0.25	0.5	0.25	0.25	0.5	μg/ml	Government				0.0416667	0.00387	(0.24242,	0.25758)	-969.33	0	Range/6 and median (MIC50) is the best indicator of mean
(Hussain Qadri et al., 1995)	No	Co-trimoxazole	Human	116	B. melitensis	Conventional methods (Biotyping)	Not reported	1 (86), 3 (30)	Brucellosis hyperendemic area	Not reported	1995	Asia	Saudi Arabia	Broth dilution	Not reported	Not reported	Not reported	Not reported	Not reported	Not reported	Not reported	0.25	1	0.75	0.5	1	μg/ml	Government	Reported as a single unit			0.125	0.0116	(0.4773,	0.5227)	0	1	Range/6 and median (MIC50) is the best indicator of mean
(Hussain Qadri et al., 1995)	No	Rifampicin	Human	116	B. melitensis	Conventional methods (Biotyping)	Not reported	1 (86), 3 (30)	Brucellosis hyperendemic area	Not reported	1995	Asia	Saudi Arabia	Broth dilution	Not reported	Not reported	Not reported	Not reported	Not reported	Not reported	Not reported	0.25	1	0.75	0.25	1	μg/ml	Government				0.125	0.0116	(0.2273,	0.2727)	-64.62	0	Range/6 and median (MIC50) is the best indicator of mean
(Hussain Qadri et al., 1995)	Yes	Ciprofloxacin	Human	116	B. melitensis	Conventional methods (Biotyping)	Not reported	1 (86), 3 (30)	Brucellosis hyperendemic area	Not reported	1995	Asia	Saudi Arabia	Broth dilution	Not reported	Not reported	Not reported	Not reported	Not reported	Not reported	Not reported	0.25	2	1.75	0.25	0.5	μg/ml	Government				0.291667	0.0271	(0.1969,	0.3031)	-27.7	0	Range/6 and median (MIC50) is the best indicator of mean
(Bodur et al., 2003)	No	Co-trimoxazole	Human	41	B. melitensis	Conventional methods (Biotyping) and Serotyping	B. melitensis Rev 1, B. melitensis 16 M, B. abortus 544, B. abortus 86/8/59 and B. suis 1330	1 (2), 39 (3)	Brucellosis endemic area	Not reported	2001-2002	Asia	Turkey	E-test	Not reported	Not reported	Not reported	Not reported	Not reported	Not reported	Not reported	0.064	1	0.936	0.094	0.38	μg/ml	Government	Reported as a single unit			0.234	0.0365	(0.0224,	0.1656)	-11.11	0	Range/4 and median (MIC50 is best indicator of mean)
(Bodur et al., 2003)	No	Ciprofloxacin	Human	41	B. melitensis	Conventional methods (Biotyping) and Serotyping	B. melitensis Rev 1, B. melitensis 16 M, B. abortus 544, B. abortus 86/8/59 and B. suis 1330	1 (2), 39 (3)	Brucellosis endemic area	Not reported	2001-2002	Asia	Turkey	E-test	Not reported	Not reported	Not reported	Not reported	Not reported	Not reported	Not reported	0.064	0.38	0.316	0.125	0.25	μg/ml	Government				0.079	0.0123	(0.1008,	0.1492)	-70.92	0	Range/4 and median (MIC50 is best indicator of mean)
(Bodur et al., 2003)	Yes	Rifampicin	Human	41	B. melitensis	Conventional methods (Biotyping) and Serotyping	B. melitensis Rev 1, B. melitensis 16 M, B. abortus 544, B. abortus 86/8/59 and B. suis 1330	1 (2), 39 (3)	Brucellosis endemic area	Not reported	2001-2002	Asia	Turkey	E-test	Not reported	Not reported	Not reported	Not reported	Not reported	Not reported	Not reported	0.047	2	1.953	0.5	0.75	μg/ml	Government				0.48825	0.0763	(0.3505,	0.6495)	-6.56	0	Range/4 and median (MIC50 is best indicator of mean)
(Bodur et al., 2003)	No	Doxycycline	Human	41	B. melitensis	Conventional methods (Biotyping) and Serotyping	B. melitensis Rev 1, B. melitensis 16 M, B. abortus 544, B. abortus 86/8/59 and B. suis 1330	1 (2), 39 (3)	Brucellosis endemic area	Not reported	2001-2002	Asia	Turkey	E-test	Not reported	Not reported	Not reported	Not reported	Not reported	Not reported	Not reported	0.023	0.25	0.227	0.047	0.064	μg/ml	Government				0.05675	0.00886	(0.02963,	0.06437)	-446.02	0	Range/4 and median (MIC50 is best indicator of mean)
(Köse et al., 2005)	No	Doxycycline	Human	11	B. melitensis	Conventional methods (Biotyping) and Serotyping	B. abortus 19, B. melitensis 16M and B. suis 1330	1 (1), 3 (10)	Brucellosis endemic area, and consumption of unpasteurised dairy products	Not reported	2002	Asia	Turkey	E-test	Comparison of MIC values relative to breakpoints	Breakpoint values	Clinical and Laboratory Standards Institute (CLSI) NCCLSM100-S standarts	Clinical	≤4 (S) 8 (I) ≥16 (R)	Not reported	Not reported	0.016	0.047	0.031	Not reported	Not reported	μg/ml	Government	Excluded from 1-sample Z test due to lack of mean and/or MIC50	Cannot calculate due to lack of median (MIC50)		0.00775						Formula (16) from Hozo et al., 2005 required but median is lacking therefore SD calculated by range/4		Excluded from MIC50 meta-analysis due to the lack of MIC50
(Köse et al., 2005)	Yes	Co-trimoxazole	Human	11	B. melitensis	Conventional methods (Biotyping) and Serotyping	B. abortus 19, B. melitensis 16M and B. suis 1330	1 (1), 3 (10)	Brucellosis endemic area, and consumption of unpasteurised dairy products	Not reported	2002	Asia	Turkey	E-test	Comparison of MIC values relative to breakpoints	Breakpoint values	Clinical and Laboratory Standards Institute (CLSI) NCCLSM100-S standarts	Clinical	≤1 (S) 2 (I) ≥4 (R)	Not reported	Not reported	0.094	1.5	1.406	Not reported	Not reported	μg/ml	Government	Reported as a single unit & Excluded from 1-sample Z test due to lack of mean and/or MIC50	Cannot calculate due to lack of median (MIC50)		0.3515						Formula (16) from Hozo et al., 2005 required but median is lacking therefore SD calculated by range/4		Excluded from MIC50 meta-analysis due to the lack of MIC50
(Köse et al., 2005)	No	Rifampicin	Human	11	B. melitensis	Conventional methods (Biotyping) and Serotyping	B. abortus 19, B. melitensis 16M and B. suis 1330	1 (1), 3 (10)	Brucellosis endemic area, and consumption of unpasteurised dairy products	Not reported	2002	Asia	Turkey	E-test	Comparison of MIC values relative to breakpoints	Breakpoint values	Clinical and Laboratory Standards Institute (CLSI) NCCLSM100-S standarts	Clinical	≤1(S) 2 (I) ≥4 (R)	Not reported	Not reported	0.125	1	0.875	Not reported	Not reported	μg/ml	Government	Excluded from 1-sample Z test due to lack of mean and/or MIC50	Cannot calculate due to lack of median (MIC50)		0.21875						Formula (16) from Hozo et al., 2005 required but median is lacking therefore SD calculated by range/4		Excluded from MIC50 meta-analysis due to the lack of MIC50
(Köse et al., 2005)	No	Ciprofloxacin	Human	11	B. melitensis	Conventional methods (Biotyping) and Serotyping	B. abortus 19, B. melitensis 16M and B. suis 1330	1 (1), 3 (10)	Brucellosis endemic area, and consumption of unpasteurised dairy products	Not reported	2002	Asia	Turkey	E-test	Comparison of MIC values relative to breakpoints	Breakpoint values	Clinical and Laboratory Standards Institute (CLSI) NCCLSM100-S standarts	Clinical	≤1(S) 2 (I) ≥4 (R)	Not reported	Not reported	0.032	0.38	0.348	Not reported	Not reported	μg/ml	Government	Excluded from 1-sample Z test due to lack of mean and/or MIC50	Cannot calculate due to lack of median (MIC50)		0.087						Formula (16) from Hozo et al., 2005 required but median is lacking therefore SD calculated by range/4		Excluded from MIC50 meta-analysis due to the lack of MIC50
(Qadri and Ueno, 1991)	Yes	Ciprofloxacin	Human	139	B. melitensis	Conventional methods (Biotyping)	Not reported	1 (91), 3 (48)	Brucellosis endemic area	Cross resistance due to previous ciprofloxacin therapy	1990-1991	Asia	Saudi Arabia	Broth dilution	Not reported	Not reported	Not reported	Not reported	Not reported	Not reported	Not reported	0.06	5	4.94	0.25	0.25	μg/ml	Government and Industry				0.823333	0.0698	(0.1131,	0.3869)	-10.74	0	Range/6 and median (MIC50) is the best indicator of mean
(Qadri and Ueno, 1991)	No	Gentamicin	Human	139	B. melitensis	Conventional methods (Biotyping)	Not reported	1 (91), 3 (48)	Brucellosis endemic area	Cross resistance due to previous ciprofloxacin therapy	1990-1991	Asia	Saudi Arabia	Broth dilution	Not reported	Not reported	Not reported	Not reported	Not reported	Not reported	Not reported	0.12	0.5	0.38	0.25	0.25	μg/ml	Government and Industry				0.0633333	0.00537	(0.23947,	0.26053)	-698.08	0	Range/6 and median (MIC50) is the best indicator of mean
(Qadri and Ueno, 1991)	No	Rifampicin	Human	139	B. melitensis	Conventional methods (Biotyping)	Not reported	1 (91), 3 (48)	Brucellosis endemic area	Cross resistance due to previous ciprofloxacin therapy	1990-1991	Asia	Saudi Arabia	Broth dilution	Not reported	Not reported	Not reported	Not reported	Not reported	Not reported	Not reported	0.12	1	0.88	0.25	1	μg/ml	Government and Industry				0.146667	0.0124	(0.2256,	0.2744)	-60.29	0	Range/6 and median (MIC50) is the best indicator of mean
(Qadri and Ueno, 1991)	No	Co-trimoxazole	Human	139	B. melitensis	Conventional methods (Biotyping)	Not reported	1 (91), 3 (48)	Brucellosis endemic area	Cross resistance due to previous ciprofloxacin therapy	1990-1991	Asia	Saudi Arabia	Broth dilution	Not reported	Not reported	Not reported	Not reported	Not reported	Not reported	Not reported	0.12	1	0.88	0.5	1	μg/ml	Government and Industry	Reported as a single unit			0.146667	0.0124	(0.4756,	0.5244)	0	1	Range/6 and median (MIC50) is the best indicator of mean
(Qadri et al., 1990)	No	Ciprofloxacin	Human	113	B. melitensis	Conventional methods (Biotyping)	Not reported	Not reported	Brucellosis endemic area	Cross resistance due to previous ciprofloxacin therapy	1990	Asia	Saudi Arabia	Broth dilution	Not reported	Not reported	Not reported	Not reported	Not reported	Not reported	Not reported	0.06	0.5	0.44	0.25	0.5	μg/ml	Government and Industry				0.0733333	0.0069	(0.23648,	0.26352)	-108.72	0	Range/6 and median (MIC50) is the best indicator of mean
(Qadri et al., 1990)	No	Gentamicin	Human	114	B. melitensis	Conventional methods (Biotyping)	Not reported	Not reported	Brucellosis endemic area	Cross resistance due to previous ciprofloxacin therapy	1990	Asia	Saudi Arabia	Broth dilution	Not reported	Not reported	Not reported	Not reported	Not reported	Not reported	Not reported	0.12	0.5	0.38	0.25	0.25	μg/ml	Government and Industry				0.0633333	0.00593	(0.23837,	0.26163)	-632.2	0	Range/6 and median (MIC50) is the best indicator of mean
(Qadri et al., 1990)	No	Co-trimoxazole	Human	114	B. melitensis	Conventional methods (Biotyping)	Not reported	Not reported	Brucellosis endemic area	Cross resistance due to previous ciprofloxacin therapy	1990	Asia	Saudi Arabia	Broth dilution	Not reported	Not reported	Not reported	Not reported	Not reported	Not reported	Not reported	0.12	1	0.88	0.5	1	μg/ml	Government and Industry	Reported as a single unit			0.146667	0.0137	(0.4731,	0.5269)	0	1	Range/6 and median (MIC50) is the best indicator of mean
(Qadri et al., 1990)	No	Rifampicin	Human	114	B. melitensis	Conventional methods (Biotyping)	Not reported	Not reported	Brucellosis endemic area	Cross resistance due to previous ciprofloxacin therapy	1990	Asia	Saudi Arabia	Broth dilution	Not reported	Not reported	Not reported	Not reported	Not reported	Not reported	Not reported	0.12	1	0.88	0.25	1	μg/ml	Government and Industry				0.146667	0.0137	(0.2231,	0.2769)	-54.6	0	Range/6 and median (MIC50) is the best indicator of mean
(Al Dahouk et al., 2005)	No	Streptomycin	Human	2	B. melitensis	Conventional methods (Biotyping) and Serotyping	Not reported	1	The ingestion of unpasteurized goat cheese or other dairy products during a family stay in Turkey.	Not reported	2004	Europe	Germany	E-test	Comparison of MIC values relative to breakpoints	Breakpoint values	The National Committee for Clinical Laboratory Standards (NCCLS) for slow growing bacteria	Clinical	Not reported	Not reported	1.5	Not reported	Not reported	Not reported	Not reported	Not reported	μg/ml	Government	Excluded from 1-sample Z test due to lack of mean and/or MIC50	Cannot calculate due to lack of median (MIC50)		Cannot calculate SD because of the absence of MICmin and MICmax for range calculation
(Al Dahouk et al., 2005)	No	Doxycycline	Human	2	B. melitensis	Conventional methods (Biotyping) and Serotyping	Not reported	1	The ingestion of unpasteurized goat cheese or other dairy products during a family stay in Turkey.	Not reported	2004	Europe	Germany	E-test	Comparison of MIC values relative to breakpoints	Breakpoint values	The National Committee for Clinical Laboratory Standards (NCCLS) for slow growing bacteria	Clinical	Not reported	Not reported	0.25	Not reported	Not reported	Not reported	Not reported	Not reported	μg/ml	Government	Excluded from 1-sample Z test due to lack of mean and/or MIC50	Cannot calculate due to lack of median (MIC50)		Cannot calculate SD because of the absence of MICmin and MICmax for range calculation
(Al Dahouk et al., 2005)	No	Rifampicin	Human	2	B. melitensis	Conventional methods (Biotyping) and Serotyping	Not reported	1	The ingestion of unpasteurized goat cheese or other dairy products during a family stay in Turkey.	Not reported	2004	Europe	Germany	E-test	Comparison of MIC values relative to breakpoints	Breakpoint values	The National Committee for Clinical Laboratory Standards (NCCLS) for slow growing bacteria	Clinical	Not reported	Not reported	1	Not reported	Not reported	Not reported	Not reported	Not reported	μg/ml	Government	Excluded from 1-sample Z test due to lack of mean and/or MIC50	Cannot calculate due to lack of median (MIC50)		Cannot calculate SD because of the absence of MICmin and MICmax for range calculation
(Al Dahouk et al., 2005)	Yes	Co-trimoxazole	Human	2	B. melitensis	Conventional methods (Biotyping) and Serotyping	Not reported	1	The ingestion of unpasteurized goat cheese or other dairy products during a family stay in Turkey.	Not reported	2004	Europe	Germany	E-test	Comparison of MIC values relative to breakpoints	Breakpoint values	The National Committee for Clinical Laboratory Standards (NCCLS) for slow growing bacteria	Clinical	Not reported	Not reported	32	Not reported	Not reported	Not reported	Not reported	Not reported	μg/ml	Government	Reported as a single unit & Excluded from 1-sample Z test due to lack of mean and/or MIC50	Cannot calculate due to lack of median (MIC50)		Cannot calculate SD because of the absence of MICmin and MICmax for range calculation
(Al Dahouk et al., 2005)	No	Gentamicin	Human	2	B. melitensis	Conventional methods (Biotyping) and Serotyping	Not reported	1	The ingestion of unpasteurized goat cheese or other dairy products during a family stay in Turkey.	Not reported	2004	Europe	Germany	E-test	Comparison of MIC values relative to breakpoints	Breakpoint values	The National Committee for Clinical Laboratory Standards (NCCLS) for slow growing bacteria	Clinical	Not reported	Not reported	0.44	Not reported	Not reported	Not reported	Not reported	Not reported	μg/ml	Government	Excluded from 1-sample Z test due to lack of mean and/or MIC50	Cannot calculate due to lack of median (MIC50)		Cannot calculate SD because of the absence of MICmin and MICmax for range calculation
(Al Dahouk et al., 2005)	No	Ciprofloxacin	Human	2	B. melitensis	Conventional methods (Biotyping) and Serotyping	Not reported	1	The ingestion of unpasteurized goat cheese or other dairy products during a family stay in Turkey.	Not reported	2004	Europe	Germany	E-test	Comparison of MIC values relative to breakpoints	Breakpoint values	The National Committee for Clinical Laboratory Standards (NCCLS) for slow growing bacteria	Clinical	Not reported	Not reported	0.38	Not reported	Not reported	Not reported	Not reported	Not reported	μg/ml	Government	Excluded from 1-sample Z test due to lack of mean and/or MIC50	Cannot calculate due to lack of median (MIC50)		Cannot calculate SD because of the absence of MICmin and MICmax for range calculation
(Bosch et al., 1986)	No	Doxycycline	Human	95	B. melitensis	Blood culture isolation	Not reported	Not reported	Brucellosis endemic area	Not reported	1980-1984	Europe	Spain	Agar dilution	Not reported	Not reported	Not reported	Not reported	Not reported	Not reported	Not reported	0.06	0.25	0.19	0.12	0.25	μg/ml	Government				0.0316667	0.00325	(0.11363,	0.12637)	-1194.24	0	Range/6 and median (MIC50) is the best indicator of mean
(Bosch et al., 1986)	No	Ciprofloxacin	Human	95	B. melitensis	Blood culture isolation	Not reported	Not reported	Brucellosis endemic area	Not reported	1980-1984	Europe	Spain	Agar dilution	Not reported	Not reported	Not reported	Not reported	Not reported	Not reported	Not reported	0.12	0.5	0.38	0.25	0.5	μg/ml	Government				0.0633333	0.0065	(0.23726,	0.26274)	-115.42	0	Range/6 and median (MIC50) is the best indicator of mean
(Bosch et al., 1986)	No	Streptomycin	Human	95	B. melitensis	Blood culture isolation	Not reported	Not reported	Brucellosis endemic area	Not reported	1980-1984	Europe	Spain	Agar dilution	Not reported	Not reported	Not reported	Not reported	Not reported	Not reported	Not reported	0.12	1	0.88	0.5	1	μg/ml	Government				0.146667	0.015	(0.4705,	0.5295)	-498.42	0	Range/6 and median (MIC50) is the best indicator of mean
(Bosch et al., 1986)	Yes	Rifampicin	Human	95	B. melitensis	Blood culture isolation	Not reported	Not reported	Brucellosis endemic area	Not reported	1980-1984	Europe	Spain	Agar dilution	Not reported	Not reported	Not reported	Not reported	Not reported	Not reported	Not reported	0.12	4	3.88	1	2	μg/ml	Government				0.646667	0.0663	(0.8700,	1.1300)	0	1	Range/6 and median (MIC50) is the best indicator of mean
(Bosch et al., 1986)	No	Co-trimoxazole	Human	95	B. melitensis	Blood culture isolation	Not reported	Not reported	Brucellosis endemic area	Not reported	1980-1984	Europe	Spain	Agar dilution	Not reported	Not reported	Not reported	Not reported	Not reported	Not reported	Not reported	0.06	0.5	0.44	0.12	0.25	μg/ml	Government	Reported as a single unit			0.0733333	0.00752	(0.10525,	0.13475)	-50.51	0	Range/6 and median (MIC50) is the best indicator of mean
(Qadri and Ueno, 1993)	Yes	Ciprofloxacin	Human	105	B. melitensis	Conventional methods (Biotyping)	Not reported	Not reported	Brucellosis endemic area	Ciprofloxacin therapy led to resistance in the antibiotic and cross resistance to other fluoroquinolones	1993	Asia	Saudi Arabia	Broth dilution	Not reported	Not reported	Not reported	Not reported	Not reported	Not reported	Not reported	0.06	4	3.94	0.25	0.5	μg/ml	Government				0.656667	0.0641	(0.1244,	0.3756)	-11.7	0	Range/6 and median (MIC50) is the best indicator of mean
(Qadri and Ueno, 1993)	No	Gentamicin	Human	105	B. melitensis	Conventional methods (Biotyping)	Not reported	Not reported	Brucellosis endemic area	Ciprofloxacin therapy led to resistance in the antibiotic and cross resistance to other fluoroquinolones	1993	Asia	Saudi Arabia	Broth dilution	Not reported	Not reported	Not reported	Not reported	Not reported	Not reported	Not reported	0.12	0.5	0.38	0.25	0.25	μg/ml	Government				0.0633333	0.00618	(0.23789,	0.26211)	-606.73	0	Range/6 and median (MIC50) is the best indicator of mean
(Qadri and Ueno, 1993)	No	Rifampicin	Human	105	B. melitensis	Conventional methods (Biotyping)	Not reported	Not reported	Brucellosis endemic area	Ciprofloxacin therapy led to resistance in the antibiotic and cross resistance to other fluoroquinolones	1993	Asia	Saudi Arabia	Broth dilution	Not reported	Not reported	Not reported	Not reported	Not reported	Not reported	Not reported	0.12	1	0.88	0.25	1	μg/ml	Government				0.146667	0.0143	(0.2219,	0.2781)	-52.4	0	Range/6 and median (MIC50) is the best indicator of mean
(Qadri and Ueno, 1993)	No	Co-trimoxazole	Human	105	B. melitensis	Conventional methods (Biotyping)	Not reported	Not reported	Brucellosis endemic area	Ciprofloxacin therapy led to resistance in the antibiotic and cross resistance to other fluoroquinolones	1993	Asia	Saudi Arabia	Broth dilution	Not reported	Not reported	Not reported	Not reported	Not reported	Not reported	Not reported	0.12	1	0.88	0.5	1	μg/ml	Government	Reported as a single unit			0.146667	0.0143	(0.4719,	0.5281)	0	1	Range/6 and median (MIC50) is the best indicator of mean
(Qadri et al., 1991)	No	Ciprofloxacin	Human	42	B. melitensis	Conventional methods (Biotyping)	Not reported	Not reported	Brucellosis endemic area	Not reported	1991	Asia	Saudi Arabia	Agar dilution	Comparison of MIC values relative to breakpoints	Breakpoint values	National Committee for Clinical Laboratory Standards (NCCLS) Tentative Standard M2-T3	Clinical	Not reported	Not reported	Not reported	0.06	0.5	0.44	0.12	0.5	μg/ml	Government				0.11	0.017	(0.0867,	0.1533)	-51.85	0	Range/4 and median (MIC50 is best indicator of mean)
(Qadri et al., 1991)	No	Gentamicin	Human	42	B. melitensis	Conventional methods (Biotyping)	Not reported	Not reported	Brucellosis endemic area	Not reported	1991	Asia	Saudi Arabia	Agar dilution	Comparison of MIC values relative to breakpoints	Breakpoint values	National Committee for Clinical Laboratory Standards (NCCLS) Tentative Standard M2-T3	Clinical	Not reported	Not reported	Not reported	0.12	1	0.88	0.25	0.5	μg/ml	Government				0.22	0.0339	(0.1835,	0.3165)	-110.47	0	Range/4 and median (MIC50 is best indicator of mean)
(Qadri et al., 1991)	No	Co-trimoxazole	Human	42	B. melitensis	Conventional methods (Biotyping)	Not reported	Not reported	Brucellosis endemic area	Not reported	1991	Asia	Saudi Arabia	Agar dilution	Comparison of MIC values relative to breakpoints	Breakpoint values	National Committee for Clinical Laboratory Standards (NCCLS) Tentative Standard M2-T3	Clinical	Not reported	Not reported	Not reported	0.12	1	0.88	0.25	1	μg/ml	Government	Reported as a single unit			0.22	0.0339	(0.1835,	0.3165)	-7.36	0	Range/4 and median (MIC50 is best indicator of mean)
(Mortensen et al., 1986)	No	Co-trimoxazole	Human	15	B. abortus (4), B. melitensis (7), B. suis (2), B. canis (2)	Provided by reference laboratories, hospitals, universities, and Institutes	Not reported	Not reported	Contact with infected animals and their products	Not reported	1986	North America	United States and Mexico	Broth dilution	Not reported	Not reported	National Committee on Clinical Laboratory Standards (NCCLS)	Not reported	Not reported	Not reported	Not reported	<0.25/4.5	1.0/19	0.75	<0.25/4.5	1.0/19	μg/ml	Government and University	Generated MIC data by testing the antibiotics separately and not in combination	1								Formula (16) from Hozo et al., 2005 applied and Mean calculated according to formula (5) from Hozo et al., 2005		Excluded from Meta-analysis because the best estimate of MICmean in this case is not MIC50 (median)
(Mortensen et al., 1986)	No	Rifampicin	Human	8	B. abortus (4), B. melitensis (7), B. suis (2), B. canis (2)	Provided by reference laboratories, hospitals, universities, and Institutes	Not reported	Not reported	Contact with infected animals and their products	Not reported	1986	North America	United States and Mexico	Broth dilution	Not reported	Not reported	National Committee on Clinical Laboratory Standards (NCCLS)	Not reported	Not reported	Not reported	Not reported	0.06	1	0.94	0.25	1	μg/ml	Government and University		0.81		0.0801667	0.0283	(0.7544,	0.8656)	-6.7	0	Formula (16) from Hozo et al., 2005 applied and Mean calculated according to formula (5) from Hozo et al., 2005		Excluded from Meta-analysis because the best estimate of MICmean in this case is not MIC50 (median)
(Mortensen et al., 1986)	No	Streptomycin	Human	8	B. abortus (4), B. melitensis (7), B. suis (2), B. canis (2)	Provided by reference laboratories, hospitals, universities, and Institutes	Not reported	Not reported	Contact with infected animals and their products	Not reported	1986	North America	United States and Mexico	Broth dilution	Not reported	Not reported	National Committee on Clinical Laboratory Standards (NCCLS)	Not reported	Not reported	Not reported	Not reported	1	4	3	2	4	μg/ml	Government and University		6		0.770833	0.273	(5.466,	6.534)	-7.34	0	Formula (16) from Hozo et al., 2005 applied and Mean calculated according to formula (5) from Hozo et al., 2005		Excluded from Meta-analysis because the best estimate of MICmean in this case is not MIC50 (median)
(Mortensen et al., 1986)	No	Gentamicin	Human	15	B. abortus (4), B. melitensis (7), B. suis (2), B. canis (2)	Provided by reference laboratories, hospitals, universities, and Institutes	Not reported	Not reported	Contact with infected animals and their products	Not reported	1986	North America	United States and Mexico	Broth dilution	Not reported	Not reported	National Committee on Clinical Laboratory Standards (NCCLS)	Not reported	Not reported	Not reported	Not reported	0.25	2	1.75	0.5	1	μg/ml	Government and University		1.75		0.28776	0.0743	(1.6044,	1.8956)	-30.28	0	Formula (16) from Hozo et al., 2005 applied and Mean calculated according to formula (5) from Hozo et al., 2005		Excluded from Meta-analysis because the best estimate of MICmean in this case is not MIC50 (median)
(Qadri et al., 1993b)	No	Ciprofloxacin	Human	108	B. melitensis	Conventional methods (Biotyping)	Not reported	Not reported	Brucellosis endemic area	Not reported	1993	Asia	Saudi Arabia	Agar dilution	Not reported	Not reported	National Committee for Clinical Laboratory Standards: M7-A2	Not reported	Not reported	Not reported	Not reported	0.06	0.5	0.44	0.25	0.5	μg/ml	Government				0.0733333	0.00706	(0.23617,	0.26383)	-106.28	0	Range/6 and median (MIC50) is the best indicator of mean
(Qadri et al., 1993c)	No	Ciprofloxacin	Human	126	B. melitensis	Conventional methods (Biotyping)	Not reported	Not reported	Brucellosis endemic area	Previous Ciprofloxacin therapy led to resistance in this antibiotic and cross-resistance to all other fluoroquinolones.	1993	Asia	Saudi Arabia	Agar dilution	Comparison of MIC values relative to breakpoints	Breakpoint values	National Committee for Clinical Laboratory Standards: M7-A2	Clinical	Not reported	Not reported	Not reported	0.06	0.5	0.44	0.25	0.5	μg/ml	Government				0.0733333	0.00653	(0.23720,	0.26280)	-114.8	0	Range/6 and median (MIC50) is the best indicator of mean
(Qadri et al., 1993c)	No	Gentamicin	Human	126	B. melitensis	Conventional methods (Biotyping)	Not reported	Not reported	Brucellosis endemic area	Previous Ciprofloxacin therapy led to resistance in this antibiotic and cross-resistance to all other fluoroquinolones.	1993	Asia	Saudi Arabia	Agar dilution	Comparison of MIC values relative to breakpoints	Breakpoint values	National Committee for Clinical Laboratory Standards: M7-A2	Clinical	Not reported	Not reported	Not reported	0.12	0.5	0.38	0.25	0.25	μg/ml	Government				0.0633333	0.00564	(0.23894,	0.26106)	-664.64	0	Range/6 and median (MIC50) is the best indicator of mean
(Qadri et al., 1993c)	No	Streptomycin	Human	126	B. melitensis	Conventional methods (Biotyping)	Not reported	Not reported	Brucellosis endemic area	Previous Ciprofloxacin therapy led to resistance in this antibiotic and cross-resistance to all other fluoroquinolones.	1993	Asia	Saudi Arabia	Agar dilution	Comparison of MIC values relative to breakpoints	Breakpoint values	National Committee for Clinical Laboratory Standards: M7-A2	Clinical	Not reported	Not reported	Not reported	0.5	2	1.5	0.5	1	μg/ml	Government				0.25	0.0223	(0.4563,	0.5437)	-336.75	0	Range/6 and median (MIC50) is the best indicator of mean
(Qadri et al., 1993c)	No	Rifampicin	Human	126	B. melitensis	Conventional methods (Biotyping)	Not reported	Not reported	Brucellosis endemic area	Previous Ciprofloxacin therapy led to resistance in this antibiotic and cross-resistance to all other fluoroquinolones.	1993	Asia	Saudi Arabia	Agar dilution	Comparison of MIC values relative to breakpoints	Breakpoint values	National Committee for Clinical Laboratory Standards: M7-A2	Clinical	Not reported	Not reported	Not reported	0.12	1	0.88	0.25	1	μg/ml	Government				0.146667	0.0131	(0.2244,	0.2756)	-57.4	0	Range/6 and median (MIC50) is the best indicator of mean
(Qadri et al., 1993c)	No	Co-trimoxazole	Human	126	B. melitensis	Conventional methods (Biotyping)	Not reported	Not reported	Brucellosis endemic area	Previous Ciprofloxacin therapy led to resistance in this antibiotic and cross-resistance to all other fluoroquinolones.	1993	Asia	Saudi Arabia	Agar dilution	Comparison of MIC values relative to breakpoints	Breakpoint values	National Committee for Clinical Laboratory Standards: M7-A2	Clinical	Not reported	Not reported	Not reported	0.12	1	0.88	0.5	1	μg/ml	Government	Reported as a single unit			0.146667	0.0131	(0.4744,	0.5256)	0	1	Range/6 and median (MIC50) is the best indicator of mean
(Akgun et al., 2017)	No	Ciprofloxacin	Human	44	B. melitensis	Conventional methods (Biotyping), Vitek 2 Compact device, and a gram negative identification kit	Not reported	Not reported	Brucellosis endemic area: Contact with infected animals and their products.	Not reported	2014-2016	Asia	Turkey	E-test	Not reported	Not reported	Not reported	Not reported	Not reported	Not reported	Not reported	0.11	0.5	0.39	0.5	0.5	μg/ml	Government and University				0.0975	0.0147	(0.4712,	0.5288)	-34.02	0	Range/4 and median (MIC50 is best indicator of mean)
(Akgun et al., 2017)	No	Doxycycline	Human	44	B. melitensis	Conventional methods (Biotyping), Vitek 2 Compact device, and a gram negative identification kit	Not reported	Not reported	Brucellosis endemic area: Contact with infected animals and their products.	Not reported	2014-2016	Asia	Turkey	E-test	Not reported	Not reported	Not reported	Not reported	Not reported	Not reported	Not reported	0.016	1	0.984	0.24	1	μg/ml	Government and University				0.246	0.0371	(0.1673,	0.3127)	-101.39	0	Range/4 and median (MIC50 is best indicator of mean)
(Akgun et al., 2017)	No	Rifampicin	Human	44	B. melitensis	Conventional methods (Biotyping), Vitek 2 Compact device, and a gram negative identification kit	Not reported	Not reported	Brucellosis endemic area: Contact with infected animals and their products.	Not reported	2014-2016	Asia	Turkey	E-test	Not reported	Not reported	Not reported	Not reported	Not reported	Not reported	Not reported	0.016	0.5	0.484	0.032	0.5	μg/ml	Government and University				0.121	0.0182	(-0.0038,	0.0678)	-53.07	0	Range/4 and median (MIC50 is best indicator of mean)
(Akgun et al., 2017)	No	Streptomycin	Human	44	B. melitensis	Conventional methods (Biotyping), Vitek 2 Compact device, and a gram negative identification kit	Not reported	Not reported	Brucellosis endemic area: Contact with infected animals and their products.	Not reported	2014-2016	Asia	Turkey	E-test	Not reported	Not reported	Not reported	Not reported	Not reported	Not reported	Not reported	0.033	0.5	0.467	0.5	0.5	μg/ml	Government and University				0.11675	0.0176	(0.4655,	0.5345)	-426.12	0	Range/4 and median (MIC50 is best indicator of mean)
(Qadri et al., 1989)	No	Ciprofloxacin	Human	146	B. melitensis	Conventional methods (Biotyping)	Not reported	1 (94) and 3 (52)	Brucellosis endemic area	Previous Ciprofloxacin therapy led to resistance in this antibiotic and cross-resistance to all other fluoroquinolones.	1989	Asia	Saudi Arabia	Broth dilution	Not reported	Not reported	(Hall and Manion, 1970)	Not reported	Not reported	Not reported	Not reported	0.06	0.5	0.44	0.25	0.5	μg/ml	Government and Industry				0.0733333	0.00607	(0.23810,	0.26190)	-123.58	0	Range/6 and median (MIC50) is the best indicator of mean
(Qadri et al., 1989)	No	Gentamicin	Human	146	B. melitensis	Conventional methods (Biotyping)	Not reported	1 (94) and 3 (52)	Brucellosis endemic area	Previous Ciprofloxacin therapy led to resistance in this antibiotic and cross-resistance to all other fluoroquinolones.	1989	Asia	Saudi Arabia	Broth dilution	Not reported	Not reported	(Hall and Manion, 1970)	Not reported	Not reported	Not reported	Not reported	0.12	0.5	0.38	0.25	0.25	μg/ml	Government and Industry				0.0633333	0.00524	(0.23973,	0.26027)	-715.44	0	Range/6 and median (MIC50) is the best indicator of mean
(Qadri et al., 1989)	No	Co-trimoxazole	Human	146	B. melitensis	Conventional methods (Biotyping)	Not reported	1 (94) and 3 (52)	Brucellosis endemic area	Previous Ciprofloxacin therapy led to resistance in this antibiotic and cross-resistance to all other fluoroquinolones.	1989	Asia	Saudi Arabia	Broth dilution	Not reported	Not reported	(Hall and Manion, 1970)	Not reported	Not reported	Not reported	Not reported	0.12	1	0.88	0.5	1	μg/ml	Government and Industry	Reported as a single unit			0.146667	0.0121	(0.4762,	0.5238)	0	1	Range/6 and median (MIC50) is the best indicator of mean
(Qadri et al., 1989)	No	Rifampicin	Human	146	B. melitensis	Conventional methods (Biotyping)	Not reported	1 (94) and 3 (52)	Brucellosis endemic area	Previous Ciprofloxacin therapy led to resistance in this antibiotic and cross-resistance to all other fluoroquinolones.	1989	Asia	Saudi Arabia	Broth dilution	Not reported	Not reported	(Hall and Manion, 1970)	Not reported	Not reported	Not reported	Not reported	0.12	1	0.88	0.25	1	μg/ml	Government and Industry				0.146667	0.0121	(0.2262,	0.2738)	-61.79	0	Range/6 and median (MIC50) is the best indicator of mean
(Ransmeier et al., 1951)	No	Streptomycin	Human	5	B. suis	Isolated and identified by Clinical Laboratory, Lawson Veterans Administration Hospital	Not reported	Not reported	Not reported	Previous use of antibiotics	1951	North America	United States	Broth dilution	Not reported	Not reported	Not reported	Not reported	Not reported	Not reported	Not reported	0.4	3.1	2.7	Not reported	Not reported	μg/ml	Government	Excluded from 1-sample Z test due to lack of mean and/or MIC50	Cannot calculate due to lack of median (MIC50)		0.675						Formula (16) from Hozo et al., 2005 required but median is lacking therefore SD calculated by range/4		Excluded from MIC50 meta-analysis due to the lack of MIC50
References
ABDEL-MAKSOUD, M., HOUSE, B., WASFY, M., ABDEL-RAHMAN, B., PIMENTEL, G., ROUSHDY, G. & DUEGER, E. 2012. In vitro antibiotic susceptibility testing of Brucella isolates from Egypt between 1999 and 2007 and evidence of probable rifampin resistance. Annals of Clinical Microbiology and Antimicrobials, 11.
AKGUN, S., TARHAN, G. & SAYINER, H. S. 2017. In-vitro comparison of tigecycline as an alternative to the classical therapy in brucellosis treatment. Reviews in Medical Microbiology, 28, 129-132.
AL-ORAINEY -SAEED, I. O. E. N. S., KAMBAL, A. M. M. & EL-TIGANI, E. 1991. Sensitivity of B. melitensis to chemotherapeutic agents. Saudi Medical Journal, 12, 119-120.
AL-SIBAI, M. B. & QADRI, S. M. H. 1990. Development of ciprofloxacin resistance in B. melitensis. Journal of Antimicrobial Chemotherapy, 25, 302-303.
AL DAHOUK, S., HAGEN, R. M., NÖCKLER, K., TOMASO, H., WITTIG, M., SCHOLZ, H. C., VERGNAUD, G. & NEUBAUER, H. 2005. Failure of a short-term antibiotic therapy for human brucellosis using ciprofloxacin: A study on in vitro susceptibility of Brucella strains. Chemotherapy, 51, 352-356.
ALAMIAN, S., DADAR, M., ETEMADI, A., AFSHAR, D. & ALAMIAN, M. M. 2019. Antimicrobial susceptibility of Brucella spp. isolated from Iranian patients during 2016 to 2018. Iranian Journal of Microbiology, 11, 363-367.
ALTON, G., JONES, L. & PIETZ, D. 1975. Laboratory techniques in brucellosis. . World Health Organization. Monograph series.
ALTUN, B., HASÇELIK, G. & GÜR, D. 2009. In vitro activity of tigecycline against Brucella spp. Trakya Universitesi Tip Fakultesi Dergisi, 26, 261-263.
ARIZA, J., BOSCH, J., GUDIOL, F., LIÑARES, J., VILADRICH, P. F. & MARTÍN, R. 1986. Relevance of in vitro antimicrobial susceptibility of B. melitensis to relapse rate in human brucellosis. Antimicrobial Agents and Chemotherapy, 30, 958-960.
AYAŞLIOǦLU, E., KILIÇ, S., AYDIN, K., KILIÇ, D., KAYGUSUZ, S. & AǦALAR, C. 2008. Antimicrobial susceptibility of B. melitensis isolates from blood samples. Turkish Journal of Medical Sciences, 38, 257-262.
BASYONY, A. F., ABOULWAFA, M. M., HAFEZ, M. M. & ABOU-GAZIA, K. A. S. 2018. Antimicrobial susceptibility profile, Adherence and invasion to mammalian cells of B. melitensis isolates. Pakistan Journal of Pharmaceutical Sciences, 31, 2379-2390.
BAYKAM, N., ESENER, H., ERGÖNÜL, O., EREN, S., ÇELIKBAS, A. K. & DOKUZOǦUZ, B. 2004. In vitro antimicrobial susceptibility of Brucella species. International Journal of Antimicrobial Agents, 23, 405-407.
BAYRAM, Y., KORKOCA, H., AYPAK, C., PARLAK, M., CIKMAN, A., KILIC, S. & BERKTAS, M. 2011. Antimicrobial susceptibilities of Brucella isolates from various clinical speciemens. International Journal of Medical Sciences, 8, 198-202.
BODUR, H., BALABAN, N., AKSARAY, S., YETENER, V., AKINCI, E., ÇOLPAN, A. & ERBAY, A. 2003. Biotypes and antimicrobial susceptibilities of Brucella isolates. Scandinavian Journal of Infectious Diseases, 35, 337-338.
BOSCH, J., LINARES, J., GOICOECHEA, M. J. L. D., ARIZA, J., CISNAL, M. C. & MARTIN, R. 1986. In-vitro activity of ciprofloxacin, ceftriaxone and five other antimicrobial agents against 95 strains of B. melitensis. Journal of Antimicrobial Chemotherapy, 17, 459-461.
COOKE, R. P. D. & PERRETT, L. 2014. Antimicrobial susceptibility data for B. melitensis isolates cultured from UK patients. Journal of Infection, 68, 401.
CORBEL, M. & MORGAN, W. B. 1975. Proposal for Minimal Standards for Descriptions of New Species and Biotypes of the Genus Brucella1. International Journal of Systematic and Evolutionary Microbiology, 25, 83-89.
DAL, T., DURMAZ, R., CEYLAN, A., BACALAN, F., KARAGOZ, A., CELEBI, B., YASAR, E., KILIC, S. & ACIKGOZ, C. 2018. Molecular investigation of the transmission dynamics of brucellosis observed among children in the province of south - East Anatolia, Turkey. Jundishapur Journal of Microbiology, 11.
DESHMUKH, A., HAGEN, F., SHARABASI, O. A., ABRAHAM, M., WILSON, G., DOIPHODE, S., MASLAMANI, M. A. & MEIS, J. F. 2015. In vitro antimicrobial susceptibility testing of human B. melitensis isolates from Qatar between 2014∈-∈2015. BMC Microbiology, 15.
ETIZ, P., KIBAR, F., EKENOGLU, Y. & YAMAN, A. 2015. Characterization of antibiotic susceptibility of brucella spp isolates with E-Test method. Archives of Clinical Microbiology, 6.
GARCIA-RODRIGUEZ, J. A., SANCHEZ, J. E. G., TRUJILLANO, I., GARCIA SANCHEZ, E., GARCIA, M. I. G. & FRESNADILLO, M. J. 1995. Susceptibilities of B. melitensis isolates to clinafloxacin and four other new fluoroquinolones. Antimicrobial Agents and Chemotherapy, 39, 1194-1195.
GUTIERREZ ALTES, A., DIEZ ENCISO, M., PENA GARCIA, P. & CAMPOS BUENO, A. 1982. In vitro activity of N-formimidoyl thienamycin against 98 clinical isolates of B. melitensis compared with those of cefoxitin, rifampin, tetracycline, and co-trimoxazole. Antimicrobial Agents and Chemotherapy, 21, 501-503.
HALL, W. H. & MANION, R. E. 1970. In vitro susceptibility of Brucella to various antibiotics. Applied microbiology, 20, 600-604.
HASHIM, R., AHMAD, N., MOHAMED ZAHIDI, J., TAY, B. Y., MOHD NOOR, A., ZAINAL, S., HAMZAH, H., HAMZAH, S. H., CHOW, T. S., WONG, P. S. & LEONG, K. N. 2014. Identification and in vitro antimicrobial susceptibility of brucella species isolated from human brucellosis. International Journal of Microbiology, 2014.
HEO, E. J., KANG, S. I., KIM, J. W., HER, M., CHO, D., CHO, Y. S., HWANG, I. Y., MOON, J. S., WEE, S. H., JUNG, S. C. & NAM, H. M. 2012. In vitro activities of antimicrobials against B. abortus isolates from cattle in Korea during 1998-2006. Journal of Microbiology and Biotechnology, 22, 567-570.
HUSSAIN QADRI, S. M., HALIM, M. A., UENO, Y., ABUMUSTAFA, F. M. & POSTLE, A. G. 1995. Antibacterial activity of azithromycin against B. melitensis. Chemotherapy, 41, 253-256.
JOHANSEN, T. B., SCHEFFER, L., JENSEN, V. K., BOHLIN, J. & FERUGLIO, S. L. 2018. Whole-genome sequencing and antimicrobial resistance in B. melitensis from a Norwegian perspective. Scientific Reports, 8.
KAYA, O., AKÇAM, F. Z. & YAYLI, G. 2012. Investigation of the in vitro activities of various antibiotics against B. melitensis strains. Turkish Journal of Medical Sciences, 42, 145-148.
KILIC, S., DIZBAY, M. & CABADAK, H. 2008. In vitro activity of tigecycline, tetracycline and fluoroquinolones against B. melitensis. Journal of Chemotherapy, 20, 33-37.
KÖSE, Ş., KILIÇ, S. & ÖZBEL, Y. 2005. Identification of Brucella species isolated from proven brucellosis patients in Izmir, Turkey. Journal of Basic Microbiology, 45, 323-327.
LIU, Z. G., DI, D. D., WANG, M., LIU, R. H., ZHAO, H. Y., PIAO, D. R., ZHAO, Z. Z., HAO, Y. Q., DU, Y. N., JIANG, H., CUI, B. Y. & XIA, X. Z. 2018. In vitro antimicrobial susceptibility testing of human B. melitensis isolates from Ulanqab of Inner Mongolia, China. BMC Infectious Diseases, 18.
LÓPEZ-MERINO, A., CONTRERAS-RODRÍGUEZ, A., MIGRANAS-ORTIZ, R., ORRANTIA-GRADÍN, R., HERNÁNDEZ-OLIVA, G. M., GUTIÉRREZ-RUBIO, A. T. Y. & CARDEÑOSA, O. 2004. Susceptibility of Mexican Brucella isolates to moxifloxacin, ciprofloxacin and other antimicrobials used in the treatment of human brucellosis. Scandinavian Journal of Infectious Diseases, 36, 636-638.
MARIANELLI, C., GRAZIANI, C., SANTANGELO, C., XIBILIA, M. T., IMBRIANI, A., AMATO, R., NERI, D., CUCCIA, M., RINNONE, S., DI MARCO, V. & CIUCHINI, F. 2007. Molecular epidemiological and antibiotic susceptibility characterization of Brucella isolates from humans in Sicily, Italy. Journal of Clinical Microbiology, 45, 2923-2928.
MATEU-DE-ANTONIO, E. M. & MARTÍN, M. 1995. In vitro efficacy of several antimicrobial combinations against B. canis and B. melitensis strains isolated from dogs. Veterinary Microbiology, 45, 1-10.
MAVES, R. C., CASTILLO, R., GUILLEN, A., ESPINOSA, B., MEZA, R., ESPINOZA, N., NÚÑEZ, G., SÁNCHEZ, L., CHACALTANA, J., CEPEDA, D., GONZÁLEZ, S. & HALL, E. R. 2011. Antimicrobial susceptibility of B. melitensis isolates in Peru. Antimicrobial Agents and Chemotherapy, 55, 1279-1281.
MORALES-ESTRADA, A. I., HERNÁNDEZ-CASTRO, R., LÓPEZ-MERINO, A., SINGH-BEDI, J. & CONTRERAS-RODRÍGUEZ, A. 2016. Isolation, identification, and antimicrobial susceptibility of Brucella spp. cultured from cows and goats manure in Mexico. Archivos de Medicina Veterinaria, 48, 231-235.
MORTENSEN, J. E., MOORE, D. G., CLARRIDGE, J. E. & YOUNG, E. J. 1986. Antimicrobial susceptibility of clinical isolates of Brucella. Diagnostic Microbiology and Infectious Disease, 5, 163-169.
OZHAK-BAYSAN, B., ONGUT, G., OGUNC, D., GUNSEREN, F., SEPIN-OZEN, N., OZTURK, F., AKTEPE, O. C. & GULTEKIN, M. 2010. Evaluation of in vitro activities of tigecycline and various antibiotics against Brucella spp. Polish Journal of Microbiology, 59, 55-60.
PARLAK, M., GÜDÜCÜOǦLU, H., BAYRAM, Y., ÇIKMAN, A., AYPAK, C., KILIÇ, S. & BERKTAŞ, M. 2013. Identification and determination of antibiotic susceptibilities of Brucella strains isolated from patients in Van, Turkey by conventional and molecular methods. International Journal of Medical Sciences, 10, 1406-1411.
PAUL, E., ABDELKAREEM, M. & MALIK, S. 2017. Overview of human brucellosis in aseer region, Saudi Arabia. Australasian Medical Journal, 10, 202-210.
PAULETTI, R. B., STYNEN, A. P. R., DA SILVA MOL, J. P., DORNELES, E. M. S., ALVES, T. M., DE SOUSA MOURA SOUTO, M., MINHARRO, S., HEINEMANN, M. B. & LAGE, A. P. 2015. Reduced susceptibility to rifampicin and resistance to multiple antimicrobial agents among B. abortus isolates from cattle in Brazil. PLoS ONE, 10.
QADRI, S. M. H., AKHTAR, M., UENO, Y. & AL-SIBAI, M. B. 1989. Susceptibility of B. melitensis to fluoroquinolones. Drugs under Experimental and Clinical Research, 15, 483-485.
QADRI, S. M. H., AKHTER, J., UENO, Y. & SALDIN, H. 1993a. In vitro activity of eight fluoroquinolones against clinical isolates of B. melitensis. Annals of Saudi Medicine, 13, 37-40.
QADRI, S. M. H., AL-SEDAIRY, S. & UENO, Y. 1990. Antibacterial activity of lomefloxacin against B. melitensis. Diagnostic Microbiology and Infectious Disease, 13, 277-279.
QADRI, S. M. H., AYUB, A., UENO, Y. & SALDIN, H. 1993b. Susceptibility of salmonella typhi and B. melitensis to the new fluoroquinolone rufloxacin (MF 934). Chemotherapy, 39, 311-314.
QADRI, S. M. H., LEE, G. C. & ELLIS, M. E. 1991. In vitro activity of lomefloxacin, a difluorinated quinolone, compared with other antimicrobials. Chemotherapy, 37, 166-174.
QADRI, S. M. H. & UENO, Y. 1991. Susceptibility of B. melitensis to the New Fluoroquinolone CI-960. Drug Investigation, 3, 365-367.
QADRI, S. M. H. & UENO, Y. 1993. Susceptibility of B. melitensis to the new fluoroquinolone PD 131628: Comparison with other drugs. Chemotherapy, 39, 128-131.
QADRI, S. M. H., UENO, Y. & AYUB, A. 1993c. Anti-brucella activity of RO 23-9424, a dual-action antibacterial. Chemotherapy, 39, 386-389.
RANSMEIER, J. C., BROWN, H. E. & DAVIS, N. 1951. Comparison of in vitro sensitivity of freshly isolated pathogenic bacteria to terramycin and other antibiotics. Aureomycin, chloramphenicol, penicillin, and streptomycin. The Journal of Laboratory and Clinical Medicine, 38, 620-630.
RAZZAGHI, R., RASTEGAR, R., MOMEN-HERAVI, M., ERAMI, M. & NAZERI, M. 2016. Antimicrobial susceptibility testing of B. melitensis isolated from patients with acute brucellosis in a centre of Iran. Indian Journal of Medical Microbiology, 34, 342-345.
REZA IRAJIAN, G., MASJEDIAN JAZI, F., MIRNEJAD, R., PIRANFAR, V., ZAHRAEI SALEHI, T., AMIR MOZAFARI, N., GHAZNAVI-RAD, E. & KHORMALI, M. 2016. Species-specific PCR for the diagnosis and determination of antibiotic susceptibilities of brucella strains Isolated from Tehran, Iran. Iranian Journal of Pathology, 11, 238-247.
RUBINSTEIN, E., LANG, R., SHASHA, B., HAGAR, B., DIAMANSTEIN, L., JOSEPH, G., ANDERSON, M. & HARRISON, K. 1991. In vitro susceptibility of B. melitensis to antibiotics. Antimicrobial Agents and Chemotherapy, 35, 1925-1927.
SAYAN, M., KILIC, S. & UYANIK, M. H. 2012. Epidemiological survey of rifampicin resistance in clinic isolates of B. melitensis obtained from all regions of Turkey. Journal of Infection and Chemotherapy, 18, 41-46.
SHEVTSOV, A., SYZDYKOV, M., KUZNETSOV, A., SHUSTOV, A., SHEVTSOVA, E., BERDIMURATOVA, K., MUKANOV, K. & RAMANKULOV, Y. 2017. Antimicrobial susceptibility of B. melitensis in Kazakhstan. Antimicrobial Resistance and Infection Control, 6.
TANYEL, E., COBAN, A. Y., KORUK, S. T., SIMSEK, H., HEPSERT, S., CIRIT, O. S. & TULEK, N. 2007. Actual antibiotic resistance pattern of B. melitensis in central Anatolia. An update from an endemic region. Saudi Medical Journal, 28, 1239-1242.
TERAKADO, N., UEDA, H., SUGAWARA, H., ISAYAMA, Y. & KOYAMA, N. 1978. Drug susceptibility of B. canis isolated from dogs. Nippon juigaku zasshi. The Japanese journal of veterinary science, 40, 291-295.
TORKAMAN ASADI, F., HASHEMI, S. H., YOUSEF ALIKHANI, M., MOGHIMBEIGI, A. & NASERI, Z. 2017. Clinical and diagnostic aspects of brucellosis and antimicrobial susceptibility of brucella isolates in Hamedan, Iran. Japanese Journal of Infectious Diseases, 70, 235-238.
TURKMANI, A., IOANNIDIS, A., CHRISTIDOU, A., PSAROULAKI, A., LOUKAIDES, F. & TSELENTIS, Y. 2006. In vitro susceptibilities of B. melitensis isolates to eleven antibiotics. Annals of Clinical Microbiology and Antimicrobials, 5.
WAITZ, J. A. 1990. Methods for dilution antimicrobial susceptibility tests for bacteria that grow aerobically, National Committee for Clinical Laboratory Standards.
XU, X., CHEN, X., YANG, P., LIU, J. & HAO, X. 2013. In vitro drug resistance of clinical isolated Brucella against antimicrobial agents. Asian Pacific Journal of Tropical Medicine, 6, 921-924.
YAMAZHAN, T., AYDEMIR, Ş., TÜNGER, A., SERTER, D. & GÖKENGIN, D. 2005. In vitro activities of various antimicrobials against B. melitensis strains in the Aegean Region in Turkey. Medical Principles and Practice, 14, 413-416.
YUAN, H. T., WANG, C. L., LIU, L. N., WANG, D., LI, D., LI, Z. J. & LIU, Z. G. 2020. Epidemiologically characteristics of human brucellosis and antimicrobial susceptibility pattern of B. melitensis in Hinggan League of the Inner Mongolia Autonomous Region, China. Infectious Diseases of Poverty, 9.
ZIMMERMAN, S. J., GILLIKIN, S., SOFAT, N., BARTHOLOMEW, W. R. & AMSTERDAM, D. 1990. Case report and seeded blood culture study of Brucella bacteremia. Journal of Clinical Microbiology, 28, 2139-2141.
