# Supplementary material for: Brucella’s Emerging Threat: A Global Systematic Review and Meta‐Analysis Revealing Temporal, Geographic and Species‐Specific Patterns of Antimicrobial Resistance
Source: Vet Med Int. 2026 Feb 10;2026:8689240. doi: 10.1155/vmi/8689240 (PMC12891813; doi:10.1155/vmi/8689240)
Supplement: Supplementary file 10 — Supporting Information 10 Table S4: Meta‐analysis results: summarising MIC50 for observational comparisons with CLSI breakpoints and investigating the extent of AMR with meta‐analytical tests. [file VMI-2026-8689240-s015.xlsx]

## Sheet: Sheet1
Antibiotic	Factor	Data set N/Subgroup N	Statistical Method for MIC50	MIC50 and 95% CIs (Effect Estimate)	CLSI Breakpoint	References	Interpretation according to (Schmidt et al., 2014) utilising use of confidence intervals as a replacement for statistical significance tests.	Statistical Method for MIC50 - CLSI Breakpoint	Effect Estimate (MIC50 - CLSI breakpoint = MIC Diff)	Outcome of meta-analysis	α (P value Significance threshold)	Interpretation according to the difference from the CLSI breakpoint accompanied by statistical significance tests	Outcome of Heterogeneity tests
DOX	Overall AMR	30	MIC50 (Inverse Variance IV, Random, 95% CI)	0.12 [0.11, 0.14]	≤ 4 µg/ml	(Hindler and Richter, 2016, Trott et al., 2018)	Susceptible	MIC50-CLSI breakpoint: DOX (µg/ml) (Inverse Variance IV, Random, 95% CI)	-3.88 [-3.89, -3.86]	Test for overall effect: Z = 450.58 (P < 0.00001)	0.00833	Susceptible	Heterogeneity: Tau² = 0.00; Chi² = 4324.99, df = 29 (P < 0.00001); I² = 99%
	Epidemiological characters
	Human isolates	23	MIC50 (Inverse Variance IV, Random, 95% CI)	0.09 [0.08, 0.11]	≤ 4 µg/ml	(Hindler and Richter, 2016, Trott et al., 2018)	Susceptible	MIC50-CLSI breakpoint: DOX (µg/ml) (Inverse Variance IV, Random, 95% CI)	-3.91 [-3.92, -3.89]	Test for overall effect: Z = 510.20 (P < 0.00001)	0.01	Susceptible	Heterogeneity: Tau² = 0.00; Chi² = 2500.42, df = 22 (P < 0.00001); I² = 99%
	Mixed isolates	7	MIC50 (Inverse Variance IV, Random, 95% CI)	0.21 [0.14, 0.27]	≤ 4 µg/ml	(Hindler and Richter, 2016, Trott et al., 2018)	Susceptible	MIC50-CLSI breakpoint: DOX (µg/ml) (Inverse Variance IV, Random, 95% CI)	-3.79 [-3.86, -3.73]	Test for overall effect: Z = 114.14 (P < 0.00001)	0.01	Susceptible	Heterogeneity: Tau² = 0.01; Chi² = 293.41, df = 6 (P < 0.00001); I² = 98%
	Comparison of isolates source	2	Chi²					Chi²		Test for subgroup differences: Chi² = 11.21, df = 1 (P = 0.0008), I² = 91.1%	0.05	Difference between isolate sources
	B. melitensis	19	MIC50 (Inverse Variance IV, Random, 95% CI)	0.10 [0.09, 0.12]	≤ 4 µg/ml	(Hindler and Richter, 2016, Trott et al., 2018)	Susceptible	MIC50-CLSI breakpoint: DOX (µg/ml) (Inverse Variance IV, Random, 95% CI)	-3.90 [-3.91, -3.88]	Test for overall effect: Z = 434.05 (P < 0.00001)	0.01	Susceptible	Heterogeneity: Tau² = 0.00; Chi² = 2268.05, df = 18 (P < 0.00001); I² = 99%
	Brucella spp.	11	MIC50 (Inverse Variance IV, Random, 95% CI)	0.15 [0.11, 0.20]	≤ 4 µg/ml	(Hindler and Richter, 2016, Trott et al., 2018)	Susceptible	MIC50-CLSI breakpoint: DOX (µg/ml) (Inverse Variance IV, Random, 95% CI)	-3.85 [-3.89, -3.80]	Test for overall effect: Z = 160.81 (P < 0.00001)	0.01	Susceptibe	Heterogeneity: Tau² = 0.01; Chi² = 1870.42, df = 10 (P < 0.00001); I² = 99%
	Comparison of Brucella species	2	Chi²					Chi²		Test for subgroup differences: Chi² = 4.04, df = 1 (P = 0.04), I² = 75.3%	0.05	Difference between Brucella species
	Asia	23	MIC50 (Inverse Variance IV, Random, 95% CI)	0.10 [0.09, 0.12]	≤ 4 µg/ml	(Hindler and Richter, 2016, Trott et al., 2018)	Susceptible	MIC50-CLSI breakpoint: DOX (µg/ml) (Inverse Variance IV, Random, 95% CI)	-3.90 [-3.91, -3.88]	Test for overall effect: Z = 450.89 (P < 0.00001)	0.01	Susceptible	Heterogeneity: Tau² = 0.00; Chi² = 3028.84, df = 22 (P < 0.00001); I² = 99%
	Non-Asian	7	MIC50 (Inverse Variance IV, Random, 95% CI)	0.19 [0.14, 0.23]	≤ 4 µg/ml	(Hindler and Richter, 2016, Trott et al., 2018)	Susceptible	MIC50-CLSI breakpoint: DOX (µg/ml) (Inverse Variance IV, Random, 95% CI)	-3.81 [-3.86, -3.77]	Test for overall effect: Z = 169.24 (P < 0.00001)	0.01	Susceptible	Heterogeneity: Tau² = 0.00; Chi² = 289.19, df = 6 (P < 0.00001); I² = 98%
	Comparison of geography	2	Chi²					Chi²		Test for subgroup differences: Chi² = 11.75, df = 1 (P = 0.0006), I² = 91.5%	0.05	Difference between geography
	Isolation year of ≤ 2000	3	MIC50 (Inverse Variance IV, Random, 95% CI)	0.12 [0.06, 0.18]	≤ 4 µg/ml	(Hindler and Richter, 2016, Trott et al., 2018)	Susceptible	MIC50-CLSI breakpoint: DOX (µg/ml) (Inverse Variance IV, Random, 95% CI)	-3.88 [-3.94, -3.82]	Test for overall effect: Z = 128.42 (P < 0.00001)	0.01	Susceptible	Heterogeneity: Tau² = 0.00; Chi² = 158.75, df = 2 (P < 0.00001); I² = 99%
	Isolation year of > 2000	22	MIC50 (Inverse Variance IV, Random, 95% CI)	0.10 [0.09, 0.12]	≤ 4 µg/ml	(Hindler and Richter, 2016, Trott et al., 2018)	Susceptible	MIC50-CLSI breakpoint: DOX (µg/ml) (Inverse Variance IV, Random, 95% CI)	-3.90 [-3.91, -3.88]	Test for overall effect: Z = 523.60 (P < 0.00001)	0.01	Susceptible	Heterogeneity: Tau² = 0.00; Chi² = 1751.68, df = 21 (P < 0.00001); I² = 99%
	Overlapping isolation years of ≤ 2000 and ≥ 2000	5	MIC50 (Inverse Variance IV, Random, 95% CI)	0.22 [0.12, 0.33]	≤ 4 µg/ml	(Hindler and Richter, 2016, Trott et al., 2018)	Susceptible	MIC50-CLSI breakpoint: DOX (µg/ml) (Inverse Variance IV, Random, 95% CI)	-3.78 [-3.88, -3.67]	Test for overall effect: Z = 72.20 (P < 0.00001)	0.01	Susceptible	Heterogeneity: Tau² = 0.01; Chi² = 1271.51, df = 4 (P < 0.00001); I² = 100%
	Comparing time of isolation	3	Chi²					Chi²		Test for subgroup differences: Chi² = 5.62, df = 2 (P = 0.06), I² = 64.4%	0.05	No difference in time of isolation
	Methodology
	E-test	20	MIC50 (Inverse Variance IV, Random, 95% CI)	0.10 [0.08, 0.11]	≤ 4 µg/ml	(Hindler and Richter, 2016, Trott et al., 2018)	Susceptible	MIC50-CLSI breakpoint: DOX (µg/ml) (Inverse Variance IV, Random, 95% CI)	-3.90 [-3.92, -3.89]	Test for overall effect: Z = 504.40 (P < 0.00001)	0.01	Susceptible	Heterogeneity: Tau² = 0.00; Chi² = 1788.07, df = 19 (P < 0.00001); I² = 99%
	Agar Dilution	5	MIC50 (Inverse Variance IV, Random, 95% CI)	0.26 [0.18, 0.33]	≤ 4 µg/ml	(Hindler and Richter, 2016, Trott et al., 2018)	Susceptible	MIC50-CLSI breakpoint: DOX (µg/ml) (Inverse Variance IV, Random, 95% CI)	-3.74 [-3.82, -3.67]	Test for overall effect: Z = 96.87 (P < 0.00001)	0.01	Susceptible	Heterogeneity: Tau² = 0.01; Chi² = 349.74, df = 4 (P < 0.00001); I² = 99%
	Broth dilution	5	MIC50 (Inverse Variance IV, Random, 95% CI)	0.11 [0.02, 0.20]	≤ 4 µg/ml	(Hindler and Richter, 2016, Trott et al., 2018)	Susceptible	MIC50-CLSI breakpoint: DOX (µg/ml) (Inverse Variance IV, Random, 95% CI)	-3.89 [-3.98, -3.80]	Test for overall effect: Z = 86.62 (P < 0.00001)	0.01	Susceptible	Heterogeneity: Tau² = 0.01; Chi² = 860.22, df = 4 (P < 0.00001); I² = 100%
	Comparison of AMR testing methods	3	Chi²					Chi²		Test for subgroup differences: Chi² = 17.17, df = 2 (P = 0.0002), I² = 88.4%	0.05	Difference between AMR testing methods
	Meta-biases
	N of isolates ≥ 30	27	MIC50 (Inverse Variance IV, Random, 95% CI)	0.12 [0.10, 0.14]	≤ 4 µg/ml	(Hindler and Richter, 2016, Trott et al., 2018)	Susceptible	MIC50-CLSI breakpoint: DOX (µg/ml) (Inverse Variance IV, Random, 95% CI)	-3.88 [-3.90, -3.86]	Test for overall effect: Z = 431.52 (P < 0.00001)	0.01	Susceptible	Heterogeneity: Tau² = 0.00; Chi² = 4147.35, df = 26 (P < 0.00001); I² = 99%
	N of isolates < 30	3	MIC50 (Inverse Variance IV, Random, 95% CI)	0.12 [0.06, 0.18]	≤ 4 µg/ml	(Hindler and Richter, 2016, Trott et al., 2018)	Susceptible	MIC50-CLSI breakpoint: DOX (µg/ml) (Inverse Variance IV, Random, 95% CI)	-3.88 [-3.94, -3.82]	Test for overall effect: Z = 131.50 (P < 0.00001)	0.01	Susceptible	Heterogeneity: Tau² = 0.00; Chi² = 28.73, df = 2 (P < 0.00001); I² = 93%
	Small sample bias	2	Chi²					Chi²		Test for subgroup differences: Chi² = 0.01, df = 1 (P = 0.93), I² = 0%	0.01	Small sample bias not found (No Difference)
	Fixed Effect Model	30	MIC50 (Inverse Variance IV, Fixed, 95% CI)	0.05 [0.05, 0.05]	≤ 4 µg/ml	(Hindler and Richter, 2016, Trott et al., 2018)	Susceptible (As the fixed effect model generated much lower effect estimates in comparison to the random effect model, this suggests there is minimal influence of small-study effects, and the data set is underrepresenting smaller studies. Therefore, the result of the meta-analysis is restricted to the larger more rigorous studies (Deeks et al., 2019).	MIC50 - CLSI breakpoint: DOX (µg/ml) (Inverse Variance IV, Fixed, 95% CI)	-3.95 [-3.95, -3.95]	Test for overall effect: Z = 6628.80 (P < 0.00001)	0.00833	Susceptible (As the fixed effect model generated much lower effect estimates in comparison to the random effect model, this suggests there is minimal influence of small-study effects, and the data set is underrepresenting smaller studies. Therefore, the result of the meta-analysis is restricted to the larger more rigorous studies (Deeks et al., 2019).	Heterogeneity: Chi² = 4324.99, df = 29 (P < 0.00001); I² = 99%
	Sensitivity analysis	6	MIC50 (Inverse Variance IV, Random, 95% CI)	0.13 [0.12, 0.13]	≤ 4 µg/ml	(Hindler and Richter, 2016, Trott et al., 2018)	Susceptible	MIC50-CLSI breakpoint: DOX (µg/ml) (Inverse Variance IV, Random, 95% CI)	-3.88 [-3.88, -3.87]	Test for overall effect: Z = 1550.41 (P < 0.00001)	0.01	Susceptible	Heterogeneity: Tau² = 0.00; Chi² = 0.00, df = 5 (P = 1.00); I² = 0%
STR
	Overall AMR	29	MIC50 (Inverse Variance IV, Random, 95% CI)	0.99 [0.85, 1.13]	≤ 8 µg/ml	(Hindler and Richter, 2016, Trott et al., 2018)	Susceptible	MIC50 - CLSI breakpoint: STRP (µg/ml) (Inverse Variance IV, Random, 95% CI)	-7.01 [-7.15, -6.87]	Test for overall effect: Z = 99.29 (P < 0.00001)	0.01	Susceptible	Heterogeneity: Tau² = 0.12; Chi² = 7214.81, df = 28 (P < 0.00001); I² = 100%
	Epidemiological characters
	Human isolates	22	MIC50 (Inverse Variance IV, Random, 95% CI)	1.01 [0.84, 1.17]	≤ 8 µg/ml	(Hindler and Richter, 2016, Trott et al., 2018)	Susceptible	MIC50 - CLSI breakpoint: STRP (µg/ml) (Inverse Variance IV, Random, 95% CI)	-6.99 [-7.16, -6.83]	Test for overall effect: Z = 83.33 (P < 0.00001)	0.01	Susceptible	Heterogeneity: Tau² = 0.14; Chi² = 5095.37, df = 21 (P < 0.00001); I² = 100%
	Mixed isolates	7	MIC50 (Inverse Variance IV, Random, 95% CI)	1.01 [0.46, 1.55]	≤ 8 µg/ml	(Hindler and Richter, 2016, Trott et al., 2018)	Susceptible	MIC50 - CLSI breakpoint: STRP (µg/ml) (Inverse Variance IV, Random, 95% CI)	-6.99 [-7.54, -6.45]	Test for overall effect: Z = 25.27 (P < 0.00001)	0.01	Susceptible	Heterogeneity: Tau² = 0.41; Chi² = 300.28, df = 6 (P < 0.00001); I² = 98%
	Comparison of isolates source	2	Chi²					Chi²		Test for subgroup differences: Chi² = 0.00, df = 1 (P = 0.99), I² = 0%	0.05	No difference between isolate sources
	B. melitensis	20	MIC50 (Inverse Variance IV, Random, 95% CI)	1.10 [0.93, 1.28]	≤ 8 µg/ml	(Hindler and Richter, 2016, Trott et al., 2018)	Susceptible	MIC50 - CLSI breakpoint: STRP (µg/ml) (Inverse Variance IV, Random, 95% CI)	-6.90 [-7.07, -6.72]	Test for overall effect: Z = 76.92 (P < 0.00001)	0.01	Susceptible	Heterogeneity: Tau² = 0.15; Chi² = 5207.37, df = 19 (P < 0.00001); I² = 100%
	Brucella spp.	9	MIC50 (Inverse Variance IV, Random, 95% CI)	0.60 [0.39, 0.80]	≤ 8 µg/ml	(Hindler and Richter, 2016, Trott et al., 2018)	Susceptible	MIC50 - CLSI breakpoint: STRP (µg/ml) (Inverse Variance IV, Random, 95% CI)	-7.40 [-7.61, -7.20]	Test for overall effect: Z = 71.34 (P < 0.00001)	0.01	Susceptible	Heterogeneity: Tau² = 0.05; Chi² = 249.33, df = 8 (P < 0.00001); I² = 97%
	Comparison of Brucella species	2	Chi²					Chi²		Test for subgroup differences: Chi² = 13.63, df = 1 (P = 0.0002), I² = 92.7%	0.05	Difference between Brucella species
	Asia	24	MIC50 (Inverse Variance IV, Random, 95% CI)	0.96 [0.82, 1.09]	≤ 8 µg/ml	(Hindler and Richter, 2016, Trott et al., 2018)	Susceptible	MIC50 - CLSI breakpoint: STRP (µg/ml) (Inverse Variance IV, Random, 95% CI)	-7.04 [-7.18, -6.91]	Test for overall effect: Z = 103.38 (P < 0.00001)	0.01	Susceptible	Heterogeneity: Tau² = 0.10; Chi² = 4934.15, df = 23 (P < 0.00001); I² = 100%
	Non-Asian	5	MIC50 (Inverse Variance IV, Random, 95% CI)	1.07 [0.39, 1.75]	≤ 8 µg/ml	(Hindler and Richter, 2016, Trott et al., 2018)	Susceptible	MIC50 - CLSI breakpoint: STRP (µg/ml) (Inverse Variance IV, Random, 95% CI)	-6.93 [-7.61, -6.25]	Test for overall effect: Z = 20.02 (P < 0.00001)	0.01	Susceptible	Heterogeneity: Tau² = 0.47; Chi² = 1179.76, df = 4 (P < 0.00001); I² = 100%
	Comparison of geography	2	Chi²					Chi²		Test for subgroup differences: Chi² = 0.11, df = 1 (P = 0.74), I² = 0%	0.05	No difference between geography
	Isolation year of ≤ 2000	5	MIC50 (Inverse Variance IV, Random, 95% CI)	0.73 [0.43, 1.04]	≤ 8 µg/ml	(Hindler and Richter, 2016, Trott et al., 2018)	Susceptible	MIC50 - CLSI breakpoint: STRP (µg/ml) (Inverse Variance IV, Random, 95% CI)	-7.27 [-7.57, -6.96]	Test for overall effect: Z = 46.16 (P < 0.00001)	0.01	Susceptible	Heterogeneity: Tau² = 0.12; Chi² = 1962.16, df = 4 (P < 0.00001); I² = 100%
	Isolation year of > 2000	17	MIC50 (Inverse Variance IV, Random, 95% CI)	0.77 [0.62, 0.91]	≤ 8 µg/ml	(Hindler and Richter, 2016, Trott et al., 2018)	Susceptible	MIC50 - CLSI breakpoint: STRP (µg/ml) (Inverse Variance IV, Random, 95% CI)	-7.23 [-7.38, -7.09]	Test for overall effect: Z = 97.28 (P < 0.00001)	0.01	Susceptible	Heterogeneity: Tau² = 0.09; Chi² = 2143.21, df = 16 (P < 0.00001); I² = 99%
	Overlapping isolation years of ≤ 2000 and ≥ 2000	7	MIC50 (Inverse Variance IV, Random, 95% CI)	2.46 [1.72, 3.20]	≤ 8 µg/ml	(Hindler and Richter, 2016, Trott et al., 2018)	Susceptible	MIC50 - CLSI breakpoint: STRP (µg/ml) (Inverse Variance IV, Random, 95% CI)	-5.54 [-6.28, -4.80]	Test for overall effect: Z = 14.71 (P < 0.00001)	0.01	Susceptible	Heterogeneity: Tau² = 0.65; Chi² = 253.64, df = 6 (P < 0.00001); I² = 98%
	Comparing time of isolation	3	Chi²					Chi²		Test for subgroup differences: Chi² = 19.81, df = 2 (P < 0.0001), I² = 89.9%	0.05	Difference between time of isolation
	Methodology		MIC50 (Inverse Variance IV, Random, 95% CI)
	E-test	17	MIC50 (Inverse Variance IV, Random, 95% CI)	0.72 [0.54, 0.90]	≤ 8 µg/ml	(Hindler and Richter, 2016, Trott et al., 2018)	Susceptible	MIC50 - CLSI breakpoint: STRP (µg/ml) (Inverse Variance IV, Random, 95% CI)	-7.28 [-7.46, -7.10]	Test for overall effect: Z = 77.94 (P < 0.00001)	0.01	Susceptible	Heterogeneity: Tau² = 0.14; Chi² = 3553.30, df = 16 (P < 0.00001); I² = 100%
	Agar Dilution	7	MIC50 (Inverse Variance IV, Random, 95% CI)	0.77 [0.48, 1.06]	≤ 8 µg/ml	(Hindler and Richter, 2016, Trott et al., 2018)	Susceptible	MIC50 - CLSI breakpoint: STRP (µg/ml) (Inverse Variance IV, Random, 95% CI)	-7.23 [-7.52, -6.94]	Test for overall effect: Z = 48.89 (P < 0.00001)	0.01	Susceptible	Heterogeneity: Tau² = 0.12; Chi² = 1970.72, df = 6 (P < 0.00001); I² = 100%
	Broth dilution	5	MIC50 (Inverse Variance IV, Random, 95% CI)	2.65 [1.65, 3.65]	≤ 8 µg/ml	(Hindler and Richter, 2016, Trott et al., 2018)	Susceptible	MIC50 - CLSI breakpoint: STRP (µg/ml) (Inverse Variance IV, Random, 95% CI)	-5.35 [-6.35, -4.35]	Test for overall effect: Z = 10.46 (P < 0.00001)	0.01	Susceptible	Heterogeneity: Tau² = 1.22; Chi² = 201.01, df = 4 (P < 0.00001); I² = 98%
	Comparison of AMR testing methods	3	Chi²					Chi²		Test for subgroup differences: Chi² = 13.81, df = 2 (P = 0.001), I² = 85.5%	0.05	Difference between AMR testing methods
	Meta-biases		MIC50 (Inverse Variance IV, Random, 95% CI)
	N of isolates ≥ 30	28	MIC50 (Inverse Variance IV, Random, 95% CI)	0.95 [0.81, 1.08]	≤ 8 µg/ml	(Hindler and Richter, 2016, Trott et al., 2018)	Susceptible	MIC50 - CLSI breakpoint: STRP (µg/ml) (Inverse Variance IV, Random, 95% CI)	-7.05 [-7.19, -6.92]	Test for overall effect: Z = 99.65 (P < 0.00001)	0.01	Susceptible	Heterogeneity: Tau² = 0.12; Chi² = 6946.35, df = 27 (P < 0.00001); I² = 100%
	N of isolates < 30	1	MIC50 (Inverse Variance IV, Random, 95% CI)	2.00 [1.80, 2.20]	≤ 8 µg/ml	(Hindler and Richter, 2016, Trott et al., 2018)	Susceptible	MIC50 - CLSI breakpoint: STRP (µg/ml) (Inverse Variance IV, Random, 95% CI)	-6.00 [-6.20, -5.80]	Test for overall effect: Z = 60.00 (P < 0.00001)	0.01	Susceptible	Heterogeneity: Not applicable
	Small sample bias	2	Chi²					Chi²		Test for subgroup differences: Chi² = 74.04, df = 1 (P < 0.00001), I² = 98.6%		Small sample bias found (Difference)
	Fixed Effect Model	29	MIC50 (Inverse Variance IV, Fixed, 95% CI)	0.36 [0.36, 0.37]	≤ 8 µg/ml	(Hindler and Richter, 2016, Trott et al., 2018)	Susceptible (As the fixed effect model generated much lower effect estimates in comparison to the random effect model, this suggests there is minimal influence of small-study effects, and the data set is underrepresenting smaller studies. Therefore, the result of the meta-analysis is restricted to the larger more rigorous studies (Deeks et al., 2019).	MIC50 - CLSI breakpoint: STRP (µg/ml) (IV, Fixed, 95% CI)	-7.64 [-7.64, -7.63]	Test for overall effect: Z = 2135.95 (P < 0.00001)	0.01	Susceptible (As the fixed effect model generated much lower effect estimates in comparison to the random effect model, this suggests there is minimal influence of small-study effects, and the data set is underrepresenting smaller studies. Therefore, the result of the meta-analysis is restricted to the larger more rigorous studies (Deeks et al., 2019).	Heterogeneity: Chi² = 7214.81, df = 28 (P < 0.00001); I² = 100%
	Sensitivity analysis	8	MIC50 (Inverse Variance IV, Random, 95% CI)	0.50 [0.48, 0.52]	≤ 8 µg/ml	(Hindler and Richter, 2016, Trott et al., 2018)	Susceptible	MIC50 - CLSI breakpoint: STRP (µg/ml) (Inverse Variance IV, Random, 95% CI)	-7.50 [-7.52, -7.48]	Test for overall effect: Z = 913.56 (P < 0.00001)	0.01	Susceptible	Heterogeneity: Tau² = 0.00; Chi² = 0.00, df = 7 (P = 1.00); I² = 0%
RIF
	Overall AMR	43	MIC50 (Inverse Variance IV, Random, 95% CI)	0.70 [0.59, 0.81]	≤ 1 µg/ml	(Trott et al., 2018, Wayne, 2014)	Susceptible	MIC50 - CLSI breakpoint: RIF (µg/ml) (Inverse Variance IV, Random, 95% CI)	-0.30 [-0.41, -0.19]	Test for overall effect: Z = 5.46 (P < 0.00001)	0.00833	Susceptible	Heterogeneity: Tau² = 0.12; Chi² = 8577.70, df = 42 (P < 0.00001); I² = 100%
	Epidemiological characters
	Human isolates	35	MIC50 (Inverse Variance IV, Random, 95% CI)	0.72 [0.60, 0.84]	≤ 1 µg/ml	(Trott et al., 2018, Wayne, 2014)	Susceptible	MIC50 - CLSI breakpoint: RIF (µg/ml) (Inverse Variance IV, Random, 95% CI)	-0.28 [-0.40, -0.16]	Test for overall effect: Z = 4.58 (P < 0.00001)	0.00833	Susceptible	Heterogeneity: Tau² = 0.13; Chi² = 8363.33, df = 34 (P < 0.00001); I² = 100%
	Mixed isolates	8	MIC50 (Inverse Variance IV, Random, 95% CI)	0.58 [0.37, 0.78]	≤ 1 µg/ml	(Trott et al., 2018, Wayne, 2014)	Susceptible	MIC50 - CLSI breakpoint: RIF (µg/ml) (Inverse Variance IV, Random, 95% CI)	-0.42 [-0.63, -0.22]	Test for overall effect: Z = 4.05 (P < 0.0001)	0.01	Susceptible	Heterogeneity: Tau² = 0.07; Chi² = 212.90, df = 7 (P < 0.00001); I² = 97%
	Comparison of isolates source	2	Chi²					Chi²		Test for subgroup differences: Chi² = 1.33, df = 1 (P = 0.25), I² = 25.1%	0.05	No difference between isolate sources
	B. melitensis	32	MIC50 (Inverse Variance IV, Random, 95% CI)	0.68 [0.56, 0.81]	≤ 1 µg/ml	(Trott et al., 2018, Wayne, 2014)	Susceptible	MIC50 - CLSI breakpoint: RIF (µg/ml) (Inverse Variance IV, Random, 95% CI)	-0.32 [-0.44, -0.19]	Test for overall effect: Z = 5.00 (P < 0.00001)	0.00833	Susceptible	Heterogeneity: Tau² = 0.12; Chi² = 8207.87, df = 31 (P < 0.00001); I² = 100%
	Brucella spp.	11	MIC50 (Inverse Variance IV, Random, 95% CI)	0.74 [0.51, 0.98]	≤ 1 µg/ml	(Trott et al., 2018, Wayne, 2014)	Susceptible	MIC50 - CLSI breakpoint: RIF (µg/ml) (Inverse Variance IV, Random, 95% CI)	-0.26 [-0.49, -0.02]	Test for overall effect: Z = 2.15 (P = 0.03)	0.01	Susceptibility status not proven (non-significant)	Heterogeneity: Tau² = 0.12; Chi² = 350.49, df = 10 (P < 0.00001); I² = 97%
	Comparison of Brucella species	2	Chi²					Chi²		Test for subgroup differences: Chi² = 0.21, df = 1 (P = 0.65), I² = 0%	0.05	No difference between Brucella species
	Asia	35	MIC50 (Inverse Variance IV, Random, 95% CI)	0.66 [0.54, 0.78]	≤ 1 µg/ml	(Trott et al., 2018, Wayne, 2014)	Susceptible	MIC50 - CLSI breakpoint: RIF (µg/ml) (Inverse Variance IV, Random, 95% CI)	-0.34 [-0.46, -0.22]	Test for overall effect: Z = 5.69 (P < 0.00001)	0.00833	Susceptible	Heterogeneity: Tau² = 0.12; Chi² = 7434.32, df = 34 (P < 0.00001); I² = 100%
	Non-Asian	8	MIC50 (Inverse Variance IV, Random, 95% CI)	0.85 [0.46, 1.25]	≤ 1 µg/ml	(Trott et al., 2018, Wayne, 2014)	Not proven to be susceptible	MIC50 - CLSI breakpoint: RIF (µg/ml) (Inverse Variance IV, Random, 95% CI)	-0.15 [-0.54, 0.25]	Test for overall effect: Z = 0.74 (P = 0.46)	0.01	Susceptibility status not proven (non-significant)	Heterogeneity: Tau² = 0.30; Chi² = 1059.14, df = 7 (P < 0.00001); I² = 99%
	Comparison of geography	2	Chi²					Chi²		Test for subgroup differences: Chi² = 0.83, df = 1 (P = 0.36), I² = 0%	0.05	No difference between geography
	Isolation year of ≤ 2000	12	MIC50 (Inverse Variance IV, Random, 95% CI)	0.34 [0.29, 0.38]	≤ 1 µg/ml	(Trott et al., 2018, Wayne, 2014)	Susceptible	MIC50 - CLSI breakpoint: RIF (µg/ml) (Inverse Variance IV, Random, 95% CI)	-0.66 [-0.71, -0.62]	Test for overall effect: Z = 27.18 (P < 0.00001)	0.01	Susceptible	Heterogeneity: Tau² = 0.01; Chi² = 253.62, df = 11 (P < 0.00001); I² = 96%
	Isolation year of 2001 - 2009	13	MIC50 (Inverse Variance IV, Random, 95% CI)	0.89 [0.77, 1.02]	≤ 1 µg/ml	(Trott et al., 2018, Wayne, 2014)	Not proven to be susceptible	MIC50 - CLSI breakpoint: RIF (µg/ml) (Inverse Variance IV, Random, 95% CI)	-0.11 [-0.23, 0.02]	Test for overall effect: Z = 1.62 (P = 0.11)	0.01	Susceptibility status not proven (non-significant)	Heterogeneity: Tau² = 0.05; Chi² = 534.56, df = 12 (P < 0.00001); I² = 98%
	Isolation year of > 2010	11	MIC50 (Inverse Variance IV, Random, 95% CI)	0.53 [0.34, 0.73]	≤ 1 µg/ml	(Trott et al., 2018, Wayne, 2014)	Susceptible	MIC50 - CLSI breakpoint: RIF (µg/ml) (Inverse Variance IV, Random, 95% CI)	-0.47 [-0.66, -0.27]	Test for overall effect: Z = 4.70 (P < 0.00001)	0.01	Susceptible	Heterogeneity: Tau² = 0.10; Chi² = 565.18, df = 10 (P < 0.00001); I² = 98%
	Overlapping isolation years of ≤ 2000 and ≥ 2000	7	MIC50 (Inverse Variance IV, Random, 95% CI)	1.10 [0.50, 1.71]	≤ 1 µg/ml	(Trott et al., 2018, Wayne, 2014)	Not proven to be susceptible	MIC50 - CLSI breakpoint: RIF (µg/ml) (Inverse Variance IV, Random, 95% CI)	0.10 [-0.50, 0.71]	Test for overall effect: Z = 0.34 (P = 0.74)	0.01	Susceptibility status not proven (non-significant)	Heterogeneity: Tau² = 0.60; Chi² = 710.74, df = 6 (P < 0.00001); I² = 99%
	Comparing time of isolation	4	Chi²					Chi²		Test for subgroup differences: Chi² = 70.17, df = 3 (P < 0.00001), I² = 95.7%	0.05	Difference between time of isolation
	Methodology
	E-test	24	MIC50 (Inverse Variance IV, Random, 95% CI)	0.80 [0.61, 0.98]	≤ 1 µg/ml	(Trott et al., 2018, Wayne, 2014)	Susceptible	MIC50 - CLSI breakpoint: RIF (µg/ml) (Inverse Variance IV, Random, 95% CI)	-0.20 [-0.39, -0.02]	Test for overall effect: Z = 2.17 (P = 0.03)	0.01	Susceptibility status not proven (non-significant)	Heterogeneity: Tau² = 0.20; Chi² = 4062.69, df = 23 (P < 0.00001); I² = 99%
	Agar Dilution	8	MIC50 (Inverse Variance IV, Random, 95% CI)	0.64 [0.51, 0.77]	≤ 1 µg/ml	(Trott et al., 2018, Wayne, 2014)	Susceptible	MIC50 - CLSI breakpoint: RIF (µg/ml) (Inverse Variance IV, Random, 95% CI)	-0.36 [-0.49, -0.23]	Test for overall effect: Z = 5.61 (P < 0.00001)	0.01	Susceptible	Heterogeneity: Tau² = 0.03; Chi² = 384.49, df = 7 (P < 0.00001); I² = 98%
	Broth dilution	11	MIC50 (Inverse Variance IV, Random, 95% CI)	0.29 [0.25, 0.32]	≤ 1 µg/ml	(Trott et al., 2018, Wayne, 2014)	Susceptible	MIC50 - CLSI breakpoint: RIF (µg/ml) (Inverse Variance IV, Random, 95% CI)	-0.71 [-0.75, -0.68]	Test for overall effect: Z = 38.45 (P < 0.00001)	0.01	Susceptible	Heterogeneity: Tau² = 0.00; Chi² = 57.07, df = 10 (P < 0.00001); I² = 82%
	Comparison of AMR testing methods	3	Chi²					Chi²		Test for subgroup differences: Chi² = 53.45, df = 2 (P < 0.00001), I² = 96.3%	0.05	Difference between AMR testing methods
	Meta-biases
	N of isolates ≥ 30	40	MIC50 (Inverse Variance IV, Random, 95% CI)	0.71 [0.60, 0.82]	≤ 1 µg/ml	(Trott et al., 2018, Wayne, 2014)	Susceptible	MIC50 - CLSI breakpoint: RIF (µg/ml) (Inverse Variance IV, Random, 95% CI)	-0.29 [-0.40, -0.18]	Test for overall effect: Z = 5.04 (P < 0.00001)	0.00833	Susceptible	Heterogeneity: Tau² = 0.12; Chi² = 8573.75, df = 39 (P < 0.00001); I² = 100%
	N of isolates < 30	3	MIC50 (Inverse Variance IV, Random, 95% CI)	0.50 [0.44, 0.56]	≤ 1 µg/ml	(Trott et al., 2018, Wayne, 2014)	Susceptible	MIC50 - CLSI breakpoint: RIF (µg/ml) (Inverse Variance IV, Random, 95% CI)	-0.50 [-0.56, -0.44]	Test for overall effect: Z = 16.49 (P < 0.00001)	0.01	Susceptible	Heterogeneity: Tau² = 0.00; Chi² = 0.14, df = 2 (P = 0.93); I² = 0%
	Small sample bias	2	Chi²					Chi²		Test for subgroup differences: Chi² = 10.49, df = 1 (P = 0.001), I² = 90.5%	0.05	Small sample bias found (Difference)
	Fixed Effect Model	43	MIC50 (Inverse Variance IV, Fixed, 95% CI)	0.44 [0.43, 0.45]	≤ 1 µg/ml	(Trott et al., 2018, Wayne, 2014)	Susceptible	MIC50 - CLSI breakpoint: RIF (µg/ml) (Inverse Variance IV, Fixed, 95% CI)	-0.56 [-0.57, -0.55]	Test for overall effect: Z = 154.58 (P < 0.00001)	0.00833	Susceptible (As the fixed effect model generated much lower effect estimates in comparison to the random effect model, this suggests there is minimal influence of small-study effects, and the data set is underrepresenting smaller studies. Therefore, the result of the meta-analysis is restricted to the larger more rigorous studies (Deeks et al., 2019).	Heterogeneity: Chi² = 8577.70, df = 42 (P < 0.00001); I² = 100%
	Sensitivity analysis	12	MIC50 (Inverse Variance IV, Random, 95% CI)	1.00 [0.98, 1.01]	≤ 1 µg/ml	(Trott et al., 2018, Wayne, 2014)	Not proven to be susceptible	MIC50 - CLSI breakpoint: RIF (µg/ml) (Inverse Variance IV, Random, 95% CI)	-0.00 [-0.02, 0.01]	Test for overall effect: Z = 0.28 (P = 0.78)	0.01	Susceptibility status not proven (non-significant)	Heterogeneity: Tau² = 0.00; Chi² = 8.45, df = 11 (P = 0.67); I² = 0%
SXT	Overall AMR	31	MIC50 (Inverse Variance IV, Random, 95% CI)	0.33 [0.28, 0.38]	≤ 0.5 µg/ml	(Hindler and Richter, 2016, Trott et al., 2018)	Susceptible	MIC50 - CLSI breakpoint: CO-TRI (µg/ml) (Inverse Variance IV, Random, 95% CI)	-0.17 [-0.22, -0.12]	Test for overall effect: Z = 6.91 (P < 0.00001)	0.00833	Susceptible	Heterogeneity: Tau² = 0.02; Chi² = 11924.89, df = 30 (P < 0.00001); I² = 100%
	Epidemiological characters
	Human isolates	29	MIC50 (Inverse Variance IV, Random, 95% CI)	0.29 [0.24, 0.34]	≤ 0.5 µg/ml	(Hindler and Richter, 2016, Trott et al., 2018)	Susceptible	MIC50 - CLSI breakpoint: CO-TRI (µg/ml) (Inverse Variance IV, Random, 95% CI)	-0.21 [-0.26, -0.16]	Test for overall effect: Z = 8.27 (P < 0.00001)	0.01	Susceptible	Heterogeneity: Tau² = 0.02; Chi² = 11538.13, df = 28 (P < 0.00001); I² = 100%
	Mixed isolates	2	MIC50 (Inverse Variance IV, Random, 95% CI)	2.06 [0, 5.85]	≤ 0.5 µg/ml	(Hindler and Richter, 2016, Trott et al., 2018)	Not proven to be susceptible	MIC50 - CLSI breakpoint: CO-TRI (µg/ml) (Inverse Variance IV, Random, 95% CI)	1.56 [-2.24, 5.35]	Test for overall effect: Z = 0.80 (P = 0.42)	0.01	Susceptibility status not proven (non-significant)	Heterogeneity: Tau² = 7.49; Chi² = 348.94, df = 1 (P < 0.00001); I² = 100%
	Comparison of isolates source	2	Chi²					Chi²		Test for subgroup differences: Chi² = 0.83, df = 1 (P = 0.36), I² = 0%	0.05	No difference between isolate sources
	B. melitensis	24	MIC50 (Inverse Variance IV, Random, 95% CI)	0.38 [0.30, 0.46]	≤ 0.5 µg/ml	(Hindler and Richter, 2016, Trott et al., 2018)	Susceptible	MIC50 - CLSI breakpoint: CO-TRI (µg/ml) (Inverse Variance IV, Random, 95% CI)	-0.12 [-0.20, -0.04]	Test for overall effect: Z = 2.84 (P = 0.005)	0.01	Susceptible	Heterogeneity: Tau² = 0.04; Chi² = 11462.68, df = 23 (P < 0.00001); I² = 100%
	Brucella spp.	7	MIC50 (Inverse Variance IV, Random, 95% CI)	0.36 [0.25, 0.48]	≤ 0.5 µg/ml	(Hindler and Richter, 2016, Trott et al., 2018)	Susceptible	MIC50 - CLSI breakpoint: CO-TRI (µg/ml) (Inverse Variance IV, Random, 95% CI)	-0.14 [-0.25, -0.02]	Test for overall effect: Z = 2.30 (P = 0.02)	0.01	Susceptibility status not proven (non-significant)	Heterogeneity: Tau² = 0.02; Chi² = 398.37, df = 6 (P < 0.00001); I² = 98%
	Comparison of Brucella species	2	Chi²					Chi²		Test for subgroup differences: Chi² = 0.07, df = 1 (P = 0.80), I² = 0%	0.05	No difference between Brucella species
	Asia	26	MIC50 (Inverse Variance IV, Random, 95% CI)	0.29 [0.24, 0.35]	≤ 0.5 µg/ml	(Hindler and Richter, 2016, Trott et al., 2018)	Susceptible	MIC50 - CLSI breakpoint: CO-TRI (µg/ml) (Inverse Variance IV, Random, 95% CI)	-0.21 [-0.26, -0.15]	Test for overall effect: Z = 7.55 (P < 0.00001)	0.01	Susceptible	Heterogeneity: Tau² = 0.02; Chi² = 11251.86, df = 25 (P < 0.00001); I² = 100%
	Non-Asian	5	MIC50 (Inverse Variance IV, Random, 95% CI)	0.65 [0.50, 0.81]	≤ 0.5 µg/ml	(Hindler and Richter, 2016, Trott et al., 2018)	Not proven to be susceptible	MIC50 - CLSI breakpoint: CO-TRI (µg/ml) (Inverse Variance IV, Random, 95% CI)	0.15 [-0.00, 0.31]	Test for overall effect: Z = 1.92 (P = 0.05)	0.01	Susceptibility status not proven (non-significant)	Heterogeneity: Tau² = 0.03; Chi² = 561.87, df = 4 (P < 0.00001); I² = 99%
	Comparison of geography	2	Chi²					Chi²		Test for subgroup differences: Chi² = 18.41, df = 1 (P < 0.0001), I² = 94.6%	0.05	Difference between geography
	Isolation year of ≤ 2000	11	MIC50 (Inverse Variance IV, Random, 95% CI)	0.77 [0.63, 0.92]	≤ 0.5 µg/ml	(Hindler and Richter, 2016, Trott et al., 2018)	Non-susceptibility	MIC50 - CLSI breakpoint: CO-TRI (µg/ml) (Inverse Variance IV, Random, 95% CI)	0.27 [0.13, 0.42]	Test for overall effect: Z = 3.72 (P = 0.0002)	0.01	Non-susceptible	Heterogeneity: Tau² = 0.05; Chi² = 2873.55, df = 10 (P < 0.00001); I² = 100%
	Isolation year of > 2000	18	MIC50 (Inverse Variance IV, Random, 95% CI)	0.10 [0.08, 0.12]	≤ 0.5 µg/ml	(Hindler and Richter, 2016, Trott et al., 2018)	Susceptible	MIC50 - CLSI breakpoint: CO-TRI (µg/ml) (Inverse Variance IV, Random, 95% CI)	-0.40 [-0.42, -0.38]	Test for overall effect: Z = 35.20 (P < 0.00001)	0.01	Susceptible	Heterogeneity: Tau² = 0.00; Chi² = 881.35, df = 17 (P < 0.00001); I² = 98%
	Overlapping isolation years of ≤ 2000 and ≥ 2000	2	MIC50 (Inverse Variance IV, Random, 95% CI)	0.05 [0.03, 0.06]	≤ 0.5 µg/ml	(Hindler and Richter, 2016, Trott et al., 2018)	Susceptible	MIC50 - CLSI breakpoint: CO-TRI (µg/ml) (Inverse Variance IV, Random, 95% CI)	-0.45 [-0.47, -0.44]	Test for overall effect: Z = 68.85 (P < 0.00001)	0.01	Susceptible	Heterogeneity: Tau² = 0.00; Chi² = 0.00, df = 1 (P = 0.98); I² = 0%
	Comparing time of isolation	3	Chi²					Chi²		Test for subgroup differences: Chi² = 111.28, df = 2 (P < 0.00001), I² = 98.2%	0.05	Difference between time of isolation
	Methodology
	E-test	19	MIC50 (Inverse Variance IV, Random, 95% CI)	0.08 [0.06, 0.10]	≤ 0.5 µg/ml	(Hindler and Richter, 2016, Trott et al., 2018)	Susceptible	MIC50 - CLSI breakpoint: CO-TRI (µg/ml) (Inverse Variance IV, Random, 95% CI)	-0.42 [-0.44, -0.40]	Test for overall effect: Z = 50.03 (P < 0.00001)	0.01	Susceptible	Heterogeneity: Tau² = 0.00; Chi² = 508.64, df = 18 (P < 0.00001); I² = 96%
	Agar Dilution	7	MIC50 (Inverse Variance IV, Random, 95% CI)	1.83 [1.54, 2.12]	≤ 0.5 µg/ml	(Hindler and Richter, 2016, Trott et al., 2018)	Non-susceptibility	MIC50 - CLSI breakpoint: CO-TRI (µg/ml) (Inverse Variance IV, Random, 95% CI)	1.33 [1.04, 1.62]	Test for overall effect: Z = 9.02 (P < 0.00001)	0.01	Non-susceptible	Heterogeneity: Tau² = 0.13; Chi² = 2474.13, df = 6 (P < 0.00001); I² = 100%
	Broth dilution	5	MIC50 (Inverse Variance IV, Random, 95% CI)	0.50 [0.49, 0.51]	≤ 0.5 µg/ml	(Hindler and Richter, 2016, Trott et al., 2018)	Not proven to be susceptible	MIC50 - CLSI breakpoint: CO-TRI (µg/ml) (Inverse Variance IV, Random, 95% CI)	0.00 [-0.01, 0.01]	Test for overall effect: Z = 0.00 (P = 1.00)	0.01	Susceptibility status not proven (non-significant)	Heterogeneity: Tau² = 0.00; Chi² = 0.00, df = 4 (P = 1.00); I² = 0%
	Comparison of AMR testing methods	3	Chi²					Chi²		Test for subgroup differences: Chi² = 1818.56, df = 2 (P < 0.00001), I² = 99.9%	0.05	Difference between AMR testing methods
	Meta-biases		MIC50 (Inverse Variance IV, Random, 95% CI)
	N of isolates ≥ 30	30	MIC50 (Inverse Variance IV, Random, 95% CI)	0.34 [0.29, 0.39]	≤ 0.5 µg/ml	(Hindler and Richter, 2016, Trott et al., 2018)	Susceptible	MIC50 - CLSI breakpoint: CO-TRI (µg/ml) (Inverse Variance IV, Random, 95% CI)	-0.16 [-0.21, -0.11]	Test for overall effect: Z = 6.39 (P < 0.00001)	0.00833	Susceptible	Heterogeneity: Tau² = 0.02; Chi² = 11923.87, df = 29 (P < 0.00001); I² = 100%
	N of isolates < 30	1	MIC50 (Inverse Variance IV, Random, 95% CI)	0.06 [0.00, 0.13]	≤ 0.5 µg/ml	(Hindler and Richter, 2016, Trott et al., 2018)	Susceptible	MIC50 - CLSI breakpoint: CO-TRI (µg/ml) (Inverse Variance IV, Random, 95% CI)	-0.44 [-0.50, -0.37]	Test for overall effect: Z = 13.89 (P < 0.00001)	0.01	Susceptible	Heterogeneity: Not applicable
	Small sample bias	2	Chi²					Chi²		Test for subgroup differences: Chi² = 46.24, df = 1 (P < 0.00001), I² = 97.8%	0.05	Small sample bias found (Difference)
	Fixed Effect Model	31	MIC50 (Inverse Variance IV, Fixed, 95% CI)	0.03 [0.03, 0.03]	≤ 0.5 µg/ml	(Hindler and Richter, 2016, Trott et al., 2018)	Susceptible	MIC50 - CLSI breakpoint: CO-TRI (µg/ml) (Inverse Variance IV, Fixed, 95% CI)	-0.47 [-0.47, -0.47]	Test for overall effect: Z = 871.78 (P < 0.00001)	0.00833	Susceptible (As the fixed effect model generated much lower effect estimates in comparison to the random effect model, this suggests there is minimal influence of small-study effects, and the data set is underrepresenting smaller studies. Therefore, the result of the meta-analysis is restricted to the larger more rigorous studies (Deeks et al., 2019).	Heterogeneity: Chi² = 11924.89, df = 30 (P < 0.00001); I² = 100%
	Sensitivity analysis	10	MIC50 (Inverse Variance IV, Random, 95% CI)	0.50 [0.49, 0.51]	≤ 0.5 µg/ml	(Hindler and Richter, 2016, Trott et al., 2018)	Not proven to be susceptible	MIC50 - CLSI breakpoint: CO-TRI (µg/ml) (Inverse Variance IV, Random, 95% CI)	0.00 [-0.01, 0.01]	Test for overall effect: Z = 0.00 (P = 1.00)	0.01	Susceptibility status not proven (non-significant)	Heterogeneity: Tau² = 0.00; Chi² = 0.00, df = 9 (P = 1.00); I² = 0%
GEN	Overall AMR	28	MIC50 (Inverse Variance IV, Random, 95% CI)	0.33 [0.28, 0.37]	≤4 µg/ml	(Hindler and Richter, 2016, Trott et al., 2018)	Susceptible	MIC50 - CLSI breakpoint: GEN (µg/ml) (Inverse Variance IV, Random, 95% CI)	-3.67 [-3.72, -3.63]	Test for overall effect: Z = 155.33 (P < 0.00001)	0.01	Susceptible	Heterogeneity: Tau² = 0.01; Chi² = 6893.28, df = 27 (P < 0.00001); I² = 100%
	Epidemiological characters
	Human isolates	22	MIC50 (Inverse Variance IV, Random, 95% CI)	0.33 [0.28, 0.38]	≤4 µg/ml	(Hindler and Richter, 2016, Trott et al., 2018)	Susceptible	MIC50 - CLSI breakpoint: GEN (µg/ml) (Inverse Variance IV, Random, 95% CI)	-3.67 [-3.72, -3.62]	Test for overall effect: Z = 148.47 (P < 0.00001)	0.01	Susceptible	Heterogeneity: Tau² = 0.01; Chi² = 4437.40, df = 21 (P < 0.00001); I² = 100%
	Mixed isolates	6	MIC50 (Inverse Variance IV, Random, 95% CI)	0.29 [-0.03 N/A 0.00, 0.61]	≤4 µg/ml	(Hindler and Richter, 2016, Trott et al., 2018)	Susceptible	MIC50 - CLSI breakpoint: GEN (µg/ml) (Inverse Variance IV, Random, 95% CI)	-3.71 [-4.03, -3.39]	Test for overall effect: Z = 22.45 (P < 0.00001)	0.01	Susceptible	Heterogeneity: Tau² = 0.16; Chi² = 1139.91, df = 5 (P < 0.00001); I² = 100%
	Comparison of isolates source	2	Chi²					Chi²		Test for subgroup differences: Chi² = 0.06, df = 1 (P = 0.80), I² = 0%	0.05	No difference between isolate sources
	B. melitensis	21	MIC50 (Inverse Variance IV, Random, 95% CI)	0.34 [0.29, 0.39]	≤4 µg/ml	(Hindler and Richter, 2016, Trott et al., 2018)	Susceptible	MIC50 - CLSI breakpoint: GEN (µg/ml) (Inverse Variance IV, Random, 95% CI)	-3.66 [-3.71, -3.61]	Test for overall effect: Z = 143.32 (P < 0.00001)	0.01	Susceptible	Heterogeneity: Tau² = 0.01; Chi² = 4421.13, df = 20 (P < 0.00001); I² = 100%
	Brucella spp.	7	MIC50 (Inverse Variance IV, Random, 95% CI)	0.26 [0.06, 0.46]	≤4 µg/ml	(Hindler and Richter, 2016, Trott et al., 2018)	Susceptible	MIC50 - CLSI breakpoint: GEN (µg/ml) (Inverse Variance IV, Random, 95% CI)	-3.74 [-3.94, -3.54]	Test for overall effect: Z = 36.45 (P < 0.00001)	0.01	Susceptible	Heterogeneity: Tau² = 0.07; Chi² = 1256.32, df = 6 (P < 0.00001); I² = 100%
	Comparison of Brucella species	2	Chi²					Chi²		Test for subgroup differences: Chi² = 0.64, df = 1 (P = 0.42), I² = 0%	0.05	No difference between Brucella species
	Asia	24	MIC50 (Inverse Variance IV, Random, 95% CI)	0.34 [0.29, 0.39]	≤4 µg/ml	(Hindler and Richter, 2016, Trott et al., 2018)	Susceptible	MIC50 - CLSI breakpoint: GEN (µg/ml) (Inverse Variance IV, Random, 95% CI)	-3.66 [-3.71, -3.61]	Test for overall effect: Z = 144.37 (P < 0.00001)	0.01	Susceptible	Heterogeneity: Tau² = 0.01; Chi² = 6700.73, df = 23 (P < 0.00001); I² = 100%
	Non-Asian	4	MIC50 (Inverse Variance IV, Random, 95% CI)	0.24 [-0.00, 0.48]	≤4 µg/ml	(Hindler and Richter, 2016, Trott et al., 2018)	Susceptible	MIC50 - CLSI breakpoint: GEN (µg/ml) (Inverse Variance IV, Random, 95% CI)	-3.76 [-4.00, -3.52]	Test for overall effect: Z = 30.16 (P < 0.00001)	0.01	Susceptible	Heterogeneity: Tau² = 0.06; Chi² = 190.59, df = 3 (P < 0.00001); I² = 98%
	Comparison of geography	2	Chi²					Chi²		Test for subgroup differences: Chi² = 0.58, df = 1 (P = 0.45), I² = 0%	0.05	No difference between geography
	Isolation year of ≤ 2000	10	MIC50 (Inverse Variance IV, Random, 95% CI)	0.22 [0.17, 0.28]	≤4 µg/ml	(Hindler and Richter, 2016, Trott et al., 2018)	Susceptible	MIC50 - CLSI breakpoint: GEN (µg/ml) (Inverse Variance IV, Random, 95% CI)	-3.78 [-3.83, -3.72]	Test for overall effect: Z = 135.53 (P < 0.00001)	0.01	Susceptible	Heterogeneity: Tau² = 0.01; Chi² = 2372.69, df = 9 (P < 0.00001); I² = 100%
	Isolation year of > 2000	14	MIC50 (Inverse Variance IV, Random, 95% CI)	0.31 [0.21, 0.42]	≤4 µg/ml	(Hindler and Richter, 2016, Trott et al., 2018)	Susceptible	MIC50 - CLSI breakpoint: GEN (µg/ml) (Inverse Variance IV, Random, 95% CI)	-3.69 [-3.79, -3.58]	Test for overall effect: Z = 68.04 (P < 0.00001)	0.01	Susceptible	Heterogeneity: Tau² = 0.04; Chi² = 2847.82, df = 13 (P < 0.00001); I² = 100%
	Overlapping isolation years of ≤ 2000 and ≥ 2000	4	MIC50 (Inverse Variance IV, Random, 95% CI)	0.67 [0.28, 1.06]	≤4 µg/ml	(Hindler and Richter, 2016, Trott et al., 2018)	Susceptible	MIC50 - CLSI breakpoint: GEN (µg/ml) (Inverse Variance IV, Random, 95% CI)	-3.33 [-3.72, -2.94]	Test for overall effect: Z = 16.73 (P < 0.00001)	0.01	Susceptible	Heterogeneity: Tau² = 0.16; Chi² = 484.78, df = 3 (P < 0.00001); I² = 99%
	Comparing time of isolation	3	Chi²					Chi²		Test for subgroup differences: Chi² = 6.75, df = 2 (P = 0.03), I² = 70.4%	0.05	Difference between time of isolation
	Methodology
	E-test	14	MIC50 (Inverse Variance IV, Random, 95% CI)	0.31 [0.20, 0.41]	≤4 µg/ml	(Hindler and Richter, 2016, Trott et al., 2018)	Susceptible	MIC50 - CLSI breakpoint: GEN (µg/ml) (Inverse Variance IV, Random, 95% CI)	-3.69 [-3.80, -3.59]	Test for overall effect: Z = 69.18 (P < 0.00001)	0.01	Susceptible	Heterogeneity: Tau² = 0.04; Chi² = 2838.04, df = 13 (P < 0.00001); I² = 100%
	Agar Dilution	4	MIC50 (Inverse Variance IV, Random, 95% CI)	0.21 [0.10, 0.31]	≤4 µg/ml	(Hindler and Richter, 2016, Trott et al., 2018)	Susceptible	MIC50 - CLSI breakpoint: GEN (µg/ml) (Inverse Variance IV, Random, 95% CI)	-3.79 [-3.90, -3.69]	Test for overall effect: Z = 70.21 (P < 0.00001)	0.01	Susceptible	Heterogeneity: Tau² = 0.01; Chi² = 1189.60, df = 3 (P < 0.00001); I² = 100%
	Broth dilution	10	MIC50 (Inverse Variance IV, Random, 95% CI)	0.40 [0.35, 0.46]	≤4 µg/ml	(Hindler and Richter, 2016, Trott et al., 2018)	Susceptible	MIC50 - CLSI breakpoint: GEN (µg/ml) (Inverse Variance IV, Random, 95% CI)	-3.60 [-3.65, -3.54]	Test for overall effect: Z = 128.75 (P < 0.00001)	0.01	Susceptible	Heterogeneity: Tau² = 0.01; Chi² = 1009.26, df = 9 (P < 0.00001); I² = 99%
	Comparison of AMR testing methods	3	Chi²					Chi²		Test for subgroup differences: Chi² = 11.17, df = 2 (P = 0.004), I² = 82.1%	0.05	Difference between AMR testing methods
	Meta-biases		MIC50 (Inverse Variance IV, Random, 95% CI)
	N of isolates ≥ 30	25	MIC50 (Inverse Variance IV, Random, 95% CI)	0.33 [0.29, 0.38]	≤4 µg/ml	(Hindler and Richter, 2016, Trott et al., 2018)	Susceptible	MIC50 - CLSI breakpoint: GEN (µg/ml) (Inverse Variance IV, Random, 95% CI)	-3.67 [-3.71, -3.62]	Test for overall effect: Z = 146.85 (P < 0.00001)	0.01	Susceptible	Heterogeneity: Tau² = 0.01; Chi² = 6692.80, df = 24 (P < 0.00001); I² = 100%
	N of isolates < 30	3	MIC50 (Inverse Variance IV, Random, 95% CI)	0.24 [-0.06 N/A 0.00, 0.53]	≤4 µg/ml	(Hindler and Richter, 2016, Trott et al., 2018)	Susceptible	MIC50 - CLSI breakpoint: GEN (µg/ml) (Inverse Variance IV, Random, 95% CI)	-3.76 [-4.06, -3.47]	Test for overall effect: Z = 25.03 (P < 0.00001)	0.01	Susceptible	Heterogeneity: Tau² = 0.07; Chi² = 198.87, df = 2 (P < 0.00001); I² = 99%
	Small sample bias	2	Chi²					Chi²		Test for subgroup differences: Chi² = 0.41, df = 1 (P = 0.52), I² = 0%	0.05	Small sample bias not found (No difference)
	Fixed Effect Model	28	MIC50 (Inverse Variance IV, Fixed, 95% CI)	0.18 [0.18, 0.18]	≤4 µg/ml	(Hindler and Richter, 2016, Trott et al., 2018)	Susceptible (As the fixed effect model generated much lower effect estimates in comparison to the random effect model, this suggests there is minimal influence of small-study effects, and the data set is underrepresenting smaller studies. Therefore, the result of the meta-analysis is restricted to the larger more rigorous studies (Deeks et al., 2019).	MIC50 - CLSI breakpoint: GEN (µg/ml) (IV, Random, 95% CI)	-3.82 [-3.82, -3.82]	Test for overall effect: Z = 2822.21 (P < 0.00001)	0.01	Susceptible (As the fixed effect model generated much lower effect estimates in comparison to the random effect model, this suggests there is minimal influence of small-study effects, and the data set is underrepresenting smaller studies. Therefore, the result of the meta-analysis is restricted to the larger more rigorous studies (Deeks et al., 2019).	Heterogeneity: Chi² = 6893.28, df = 27 (P < 0.00001); I² = 100%
	Sensitivity analysis	11	MIC50 (Inverse Variance IV, Random, 95% CI)	0.25 [0.25, 0.25]	≤4 µg/ml	(Hindler and Richter, 2016, Trott et al., 2018)	Susceptible	MIC50 - CLSI breakpoint: GEN (µg/ml) (Inverse Variance IV, Random, 95% CI)	-3.75 [-3.75, -3.75]	Test for overall effect: Z = 1946.86 (P < 0.00001)	0.01	Susceptible	Heterogeneity: Tau² = 0.00; Chi² = 0.00, df = 10 (P = 1.00); I² = 0%
CIP	Overall AMR	39	MIC50 (Inverse Variance IV, Random, 95% CI)	0.30 [0.25, 0.34]	≤ 1 µg/ml	(Trott et al., 2018, Wayne, 2014)	Susceptible	MIC50 - CLSI breakpoint: CPFX (µg/ml) (Inverse Variance IV, Random, 95% CI)	-0.70 [-0.75, -0.66]	Test for overall effect: Z = 32.11 (P < 0.00001)	0.00833	Susceptible	Heterogeneity: Tau² = 0.02; Chi² = 8713.43, df = 38 (P < 0.00001); I² = 100%
	Epidemiological characters
	Human isolates	33	MIC50 (Inverse Variance IV, Random, 95% CI)	0.29 [0.25, 0.32]	≤ 1 µg/ml	(Trott et al., 2018, Wayne, 2014)	Susceptible	MIC50 - CLSI breakpoint: CPFX (µg/ml) (Inverse Variance IV, Random, 95% CI)	-0.71 [-0.75, -0.68]	Test for overall effect: Z = 38.80 (P < 0.00001)	0.00833	Susceptible	Heterogeneity: Tau² = 0.01; Chi² = 4523.61, df = 32 (P < 0.00001); I² = 99%
	Mixed isolates	6	MIC50 (Inverse Variance IV, Random, 95% CI)	0.35 [0.19, 0.50]	≤ 1 µg/ml	(Trott et al., 2018, Wayne, 2014)	Susceptible	MIC50 - CLSI breakpoint: CPFX (µg/ml) (Inverse Variance IV, Random, 95% CI)	-0.65 [-0.81, -0.50]	Test for overall effect: Z = 8.25 (P < 0.00001)	0.01	Susceptible	Heterogeneity: Tau² = 0.03; Chi² = 521.44, df = 5 (P < 0.00001); I² = 99%
	Comparison of isolates source	2	Chi²					Chi²		Test for subgroup differences: Chi² = 0.57, df = 1 (P = 0.45), I² = 0%	0.05	No difference between isolate sources
	B. melitensis	31	MIC50 (Inverse Variance IV, Random, 95% CI)	0.30 [0.26, 0.34]	≤ 1 µg/ml	(Trott et al., 2018, Wayne, 2014)	Susceptible	MIC50 - CLSI breakpoint: CPFX (µg/ml) (Inverse Variance IV, Random, 95% CI)	-0.70 [-0.74, -0.66]	Test for overall effect: Z = 36.64 (P < 0.00001)	0.00833	Susceptible	Heterogeneity: Tau² = 0.01; Chi² = 4175.27, df = 30 (P < 0.00001); I² = 99%
	Brucella spp.	8	MIC50 (Inverse Variance IV, Random, 95% CI)	0.29 [0.12, 0.45]	≤ 1 µg/ml	(Trott et al., 2018, Wayne, 2014)	Susceptible	MIC50 - CLSI breakpoint: CPFX (µg/ml) (Inverse Variance IV, Random, 95% CI)	-0.71 [-0.88, -0.55]	Test for overall effect: Z = 8.37 (P < 0.00001)	0.01	Susceptible	Heterogeneity: Tau² = 0.05; Chi² = 3466.29, df = 7 (P < 0.00001); I² = 100%
	Comparison of Brucella species	2	Chi²					Chi²		Test for subgroup differences: Chi² = 0.02, df = 1 (P = 0.89), I² = 0%	0.05	No difference between Brucella species
	Asia	32	MIC50 (Inverse Variance IV, Random, 95% CI)	0.29 [0.25, 0.34]	≤ 1 µg/ml	(Trott et al., 2018, Wayne, 2014)	Susceptible	MIC50 - CLSI breakpoint: CPFX (µg/ml) (Inverse Variance IV, Random, 95% CI)	-0.71 [-0.75, -0.66]	Test for overall effect: Z = 32.62 (P < 0.00001)	0.00833	Susceptible	Heterogeneity: Tau² = 0.01; Chi² = 4289.30, df = 31 (P < 0.00001); I² = 99%
	Non-Asian	7	MIC50 (Inverse Variance IV, Random, 95% CI)	0.31 [0.20, 0.42]	≤ 1 µg/ml	(Trott et al., 2018, Wayne, 2014)	Susceptible	MIC50 - CLSI breakpoint: CPFX (µg/ml) (Inverse Variance IV, Random, 95% CI)	-0.69 [-0.80, -0.58]	Test for overall effect: Z = 12.52 (P < 0.00001)	0.01	Susceptible	Heterogeneity: Tau² = 0.02; Chi² = 2947.60, df = 6 (P < 0.00001); I² = 100%
	Comparison of geography	2	Chi²					Chi²		Test for subgroup differences: Chi² = 0.05, df = 1 (P = 0.82), I² = 0%	0.05	No difference between geography
	Isolation year of ≤ 2000	12	MIC50 (Inverse Variance IV, Random, 95% CI)	0.30 [0.26, 0.35]	≤ 1 µg/ml	(Trott et al., 2018, Wayne, 2014)	Susceptible	MIC50 - CLSI breakpoint: CPFX (µg/ml) (Inverse Variance IV, Random, 95% CI)	-0.70 [-0.74, -0.65]	Test for overall effect: Z = 30.99 (P < 0.00001)	0.01	Susceptible	Heterogeneity: Tau² = 0.01; Chi² = 1008.02, df = 11 (P < 0.00001); I² = 99%
	Isolation year of > 2000	19	MIC50 (Inverse Variance IV, Random, 95% CI)	0.23 [0.16, 0.31]	≤ 1 µg/ml	(Trott et al., 2018, Wayne, 2014)	Susceptible	MIC50 - CLSI breakpoint: CPFX (µg/ml) (Inverse Variance IV, Random, 95% CI)	-0.77 [-0.84, -0.69]	Test for overall effect: Z = 19.88 (P < 0.00001)	0.01	Susceptible	Heterogeneity: Tau² = 0.03; Chi² = 6609.86, df = 18 (P < 0.00001); I² = 100%
	Overlapping isolation years of ≤ 2000 and ≥ 2000	8	MIC50 (Inverse Variance IV, Random, 95% CI)	0.48 [0.29, 0.67]	≤ 1 µg/ml	(Trott et al., 2018, Wayne, 2014)	Susceptible	MIC50 - CLSI breakpoint: CPFX (µg/ml) (Inverse Variance IV, Random, 95% CI)	-0.52 [-0.71, -0.33]	Test for overall effect: Z = 5.37 (P < 0.00001)	0.01	Susceptible	Heterogeneity: Tau² = 0.06; Chi² = 976.01, df = 7 (P < 0.00001); I² = 99%
	Comparing time of isolation	3	Chi²					Chi²		Test for subgroup differences: Chi² = 6.31, df = 2 (P = 0.04), I² = 68.3%	0.05	Difference between time of isolation
	Methodology		MIC50 (Inverse Variance IV, Random, 95% CI)
	E-test	19	MIC50 (Inverse Variance IV, Random, 95% CI)	0.20 [0.16, 0.24]	≤ 1 µg/ml	(Trott et al., 2018, Wayne, 2014)	Susceptible	MIC50 - CLSI breakpoint: CPFX (µg/ml) (Inverse Variance IV, Random, 95% CI)	-0.80 [-0.84, -0.76]	Test for overall effect: Z = 37.54 (P < 0.00001)	0.01	Susceptible	Heterogeneity: Tau² = 0.01; Chi² = 1789.97, df = 18 (P < 0.00001); I² = 99%
	Agar Dilution	10	MIC50 (Inverse Variance IV, Random, 95% CI)	0.37 [0.28, 0.47]	≤ 1 µg/ml	(Trott et al., 2018, Wayne, 2014)	Susceptible	MIC50 - CLSI breakpoint: CPFX (µg/ml) (Inverse Variance IV, Random, 95% CI)	-0.63 [-0.72, -0.53]	Test for overall effect: Z = 13.37 (P < 0.00001)	0.01	Susceptible	Heterogeneity: Tau² = 0.02; Chi² = 3615.85, df = 9 (P < 0.00001); I² = 100%
	Broth dilution	10	MIC50 (Inverse Variance IV, Random, 95% CI)	0.41 [0.30, 0.52]	≤ 1 µg/ml	(Trott et al., 2018, Wayne, 2014)	Susceptible	MIC50 - CLSI breakpoint: CPFX (µg/ml) (Inverse Variance IV, Random, 95% CI)	-0.59 [-0.70, -0.48]	Test for overall effect: Z = 10.69 (P < 0.00001)	0.01	Susceptible	Heterogeneity: Tau² = 0.03; Chi² = 917.64, df = 9 (P < 0.00001); I² = 99%
	Comparison of AMR testing methods	3	Chi²					Chi²		Test for subgroup differences: Chi² = 20.01, df = 2 (P < 0.0001), I² = 90.0%	0.05	Difference between AMR testing methods
	Meta-biases		MIC50 (Inverse Variance IV, Random, 95% CI)
	N of isolates ≥ 30	36	MIC50 (Inverse Variance IV, Random, 95% CI)	0.30 [0.25, 0.34]	≤ 1 µg/ml	(Trott et al., 2018, Wayne, 2014)	Susceptible	MIC50 - CLSI breakpoint: CPFX (µg/ml) (Inverse Variance IV, Random, 95% CI)	-0.70 [-0.75, -0.66]	Test for overall effect: Z = 29.92 (P < 0.00001)	0.00833	Susceptible	Heterogeneity: Tau² = 0.02; Chi² = 8436.70, df = 35 (P < 0.00001); I² = 100%
	N of isolates < 30	3	MIC50 (Inverse Variance IV, Random, 95% CI)	0.29 [0.16, 0.42]	≤ 1 µg/ml	(Trott et al., 2018, Wayne, 2014)	Susceptible	MIC50 - CLSI breakpoint: CPFX (µg/ml) (Inverse Variance IV, Random, 95% CI)	-0.71 [-0.84, -0.58]	Test for overall effect: Z = 10.51 (P < 0.00001)	0.01	Susceptible	Heterogeneity: Tau² = 0.01; Chi² = 253.55, df = 2 (P < 0.00001); I² = 99%
	Small sample bias	2	Chi²					Chi²		Test for subgroup differences: Chi² = 0.01, df = 1 (P = 0.91), I² = 0%	0.05	Small sample bias not found (No difference)
	Fixed Effect Model	39	MIC50 (Inverse Variance IV, Fixed, 95% CI)	0.25 [0.24, 0.25]	≤ 1 µg/ml	(Trott et al., 2018, Wayne, 2014)	Susceptible (As the fixed effect model generated much lower effect estimates in comparison to the random effect model, this suggests there is minimal influence of small-study effects, and the data set is underrepresenting smaller studies. Therefore, the result of the meta-analysis is restricted to the larger more rigorous studies (Deeks et al., 2019).	MIC50 – CLSI breakpoint: CPFX (µg/ml) (Inverse Variance IV, Fixed, 95% CI)	-0.75 [-0.76, -0.75]	Test for overall effect: Z = 559.24 (P < 0.00001)	0.00833	Susceptible (As the fixed effect model generated much lower effect estimates in comparison to the random effect model, this suggests there is minimal influence of small-study effects, and the data set is underrepresenting smaller studies. Therefore, the result of the meta-analysis is restricted to the larger more rigorous studies (Deeks et al., 2019).	Heterogeneity: Chi² = 8713.43, df = 38 (P < 0.00001); I² = 100%
	Sensitivity analysis	14	MIC50 (Inverse Variance IV, Random, 95% CI)	0.25 [0.25, 0.25]	≤ 1 µg/ml	(Trott et al., 2018, Wayne, 2014)	Susceptible	MIC50 - CLSI breakpoint: CPFX (µg/ml) (Inverse Variance IV, Random, 95% CI)	-0.75 [-0.75, -0.75]	Test for overall effect: Z = 393.04 (P < 0.00001)	0.01	Susceptible	Heterogeneity: Tau² = 0.00; Chi² = 0.00, df = 13 (P = 1.00); I² = 0%
References
DEEKS, J. J., HIGGINS, J. P., ALTMAN, D. G. & GROUP, C. S. M. 2019. Analysing data and undertaking meta‐analyses. Cochrane handbook for systematic reviews of interventions, 241-284.
HINDLER, J. A. & RICHTER, S. S. 2016. Methods for Antimicrobial Dilution and Disk Susceptibility Testing of Infrequently Isolated Or Fastidious Bacteria: M45, Clinical and Laboratory Standards Institute.
SCHMIDT, F. L., HUNTER, J. E. & BARRETT, L. 2014. Meta-analysis of correlations corrected individually for artifacts. Methods of meta-analysis: Correcting error and bias in research findings, 75-135.
TROTT, D. J., ABRAHAM, S. & ADLER, B. 2018. Antimicrobial Resistance in Leptospira, Brucella, and Other Rarely Investigated Veterinary and Zoonotic Pathogens. Microbiology spectrum, 6.
WAYNE, P. 2014. Performance Standards for Antimicrobial Susceptibility Testing; Twenty-Fourth Informational Supplement. CLSI Document M100-S24. Wayne (Pennsylvania): Clinical and Laboratory Standards Institute. 2014. Clinical and Laboratory Standards Institute Washington, DC.
